# Supplementary material for: Can the intake of antiparasitic secondary metabolites explain the low prevalence of hemoparasites among wild Psittaciformes?
Source: Parasit Vectors. 2018 Jun 19;11:357. doi: 10.1186/s13071-018-2940-3 (PMC6008929; doi:10.1186/s13071-018-2940-3)
Supplement: Supplementary file 1 — Table S1. Hemoparasites in wild Psittaciformes. Malaria parasites (Plasmodium), related intracellular haemosporidians (Haemoproteus and Leucocytozoon), the unicellular parasitic flagellate protozoans (Trypanosoma), and microfilaria reported in wild populations of Psittaciformes. The probability of detection for adults is based on a simulation (see Additional file 4) of the probability that the parasites will actually be detected given the sample size and an expected true prevalence based on the prevalences observed in wild Psittaciformes. The habitat and climate classification follow the references in Table 1. (XLSX 34 kb) [file 13071_2018_2940_MOESM1_ESM.xlsx]

## Sheet: Table S1 
Additional file 1
Table S1. Malaria parasites (Plasmodium), related intracellular haemosporidians (Haemoproteus and Leucocytozoon), the unicellular parasitic flagellate protozoa Trypanosoma, and the early stage in the life cycle of some parasitic nematodes known as microfilaria reported in confirmed wild populations of Psittaciformes. The probability of detection for adults is based on a simulation (see script in …
Species	Sample size adults	Probability of detection (adults)	Sample size pre-fledgling nestlings	Screening method used	Number of ndividuals infected	Prevalence (%)	Leucocytozoon	Haemoproteus	Plasmodium	Trypanosoma	microfiliaria	Others	Primary habitat	Climate	Diet	Reference for hemoparasites, sample sizes, screening methods, parasite identity, habitat and climate	Reference/data for diet
Amazona aestiva	6	0.41	0	PCR-based	0	0	0	0	0	0	0	0	DXF	Cwa	herbivorous	this study	Ragusa-Netto & Fecchio 2006, Tubelis 2009a, Berkunsky 2010, Nunes & Santos Júnior 2011, this study
Amazona aestiva	13	0.676	0	PCR-based	0	0	0	0	0	0	0	0	DXF	Cfa	herbivorous	this study	Ragusa-Netto & Fecchio 2006, Tubelis 2009a, Berkunsky 2010, Nunes & Santos Júnior 2011, this study
Amazona aestiva	0	0	17	PCR-based	0	0	0	0	0	0	0	0	Gr	Aw	herbivorous	this study	Ragusa-Netto & Fecchio 2006, Tubelis 2009a, Berkunsky 2010, Nunes & Santos Júnior 2011, this study
Amazona aestiva	1	0.096	0	blood smears	0	0	0	0	0	0	0	0	DXF	Cwa	herbivorous	White et al. 1978	Ragusa-Netto & Fecchio 2006, Tubelis 2009a, Berkunsky 2010, Nunes & Santos Júnior 2011, this study
Amazona albifrons	0	0	3	blood smears	0	0	0	0	0	0	0	0	CL	Aw	herbivorous	Joyner et al. 1992	Matuzak et al. 2008
Amazona amazonica	1	0.096	0	blood smears	0	0	0	0	0	0	0	0	NA	Aw	herbivorous	White et al. 1978	Bonadie & Bacon 2000, Hosein et al. 2017
Amazona amazonica	1	0.096	0	blood smears	0	0	0	0	0	0	0	0	Ri	Af	herbivorous	Renjifo et al. 1952	Bonadie & Bacon 2000, Hosein et al. 2017
Amazona auropalliata	0	0	9	blood smears	0	0	0	0	0	0	0	0	CL	Aw	herbivorous	Joyner et al. 1992	Matuzak et al. 2008
Amazona autumnalis	1	0.096	0	blood smears	0	0	0	0	0	0	0	0	IAMF	Af	herbivorous	Galindo & Sousa 1966	Matuzak et al. 2008
Amazona barbadensis	40	0.973	0	blood smears	0	0	0	0	0	0	0	0	NA	Aw	herbivorous	White et al. 1978	Morales et al. 1994
Amazona brasilensis	0	0	29	PCR-based	0	0	0	0	0	0	0	0	LAF	Cfa	herbivorous	this study	Serafini et al. 2011 and this study
Amazona brasilensis	0	0	4	PCR-based	0	0	0	0	0	0	0	0	LAF	Cfa	herbivorous	this study	Serafini et al. 2011 and this study
Amazona farinosa	8	0.501	0	blood smears	0	0	0	0	0	0	0	0	IAMF	Af	herbivorous	Galindo & Sousa 1966	Roth 1984, Morales et al. 1994, Gilardi & Toft 2012, Lee et al. 2014
Amazona leucocephala	1	0.096	0	blood smears	0	0	0	0	0	0	0	0	NA	Aw	herbivorous	White et al. 1978	Snyder et al. 1982
Amazona ochrocephala	138	1	0	blood smears	0	0	0	0	0	0	0	0	NA	Aw	herbivorous	White et al. 1978	Roth 1984, Morales et al. 1994, Lee et al. 2014
Amazona ochrocephala	2	0.177	0	blood smears	0	0	0	0	0	0	0	0	Ri	Af	herbivorous	Renjifo et al. 1952	Roth 1984, Morales et al. 1994, Gilardi & Toft 2012, Lee et al. 2014
Anodorhynchus hyacinthinus	0	0	91	blood smears	0	0	0	0	0	0	0	0	Gr	Aw	herbivorous	Allgayer et al. 2009	Pinho & Nogueira 2003, Nunes & Santos Júnior 2011
Ara ararauna	2	0.177	0	PCR-based	0	0	0	0	0	0	0	0	PFIS	Am	herbivorous	this study	Roth 1984, Tubelis 2009a,b, Nunes & Santos Júnior 2011, Gilardi & Toft 2012, Lee et al. 2014 and this study
Ara ararauna	1	0.096	0	PCR-based	0	0	0	0	0	0	0	0	PFIS	Am	herbivorous	this study	Roth 1984, Tubelis 2009a,b, Nunes & Santos Júnior 2011, Gilardi & Toft 2012, Lee et al. 2014 and this study
Ara chloropterus	7	0.424	0	blood smears	2	28.5714	0	1	1	0	0	0	NA	Aw	herbivorous	White et al. 1978	Roth 1984, Morales et al. 1994, Ragusa-Netto & Fecchio 2006, Nunes & Santos Júnior 2011, Gilardi & Toft 2012, Lee et al. 2014
Ara glaucogularis	1	0.096	0	PCR-based	0	0	0	0	0	0	0	0	PFIS	Am	herbivorous	this study	Yamashita & Machado de Barros 1997, this study
Ara glaucogularis	5	0.351	2	PCR-based	0	0	0	0	0	0	0	0	PFIS	Am	herbivorous	this study	Yamashita & Machado de Barros 1997, this study
Ara macao	1	0.096	0	blood smears	0	0	0	0	0	0	0	0	NA	Aw	herbivorous	White et al. 1978	Roth 1984, Morales et al. 1994, Matuzak et al. 2008, Gilardi & Toft 2012, Lee et al. 2014
Ara militaris	2	0.177	0	blood smears	1	50	0	0	0	1	0	0	SMPOF	BWh	herbivorous	White et al. 1978	Contreras-González et al. 2009
Ara militaris	3	0.262	0	blood smears	1	33.3333	0	0	0	0	0	1	SMPOF	BWh	herbivorous	Bennett et al. 1991	Contreras-González et al. 2009
Ara nobilis	2	0.177	0	blood smears	0	0	0	0	0	0	0	0	NA	Aw	herbivorous? - scarce information	White et al. 1978	Forshaw 1989, Juniper & Parr 1998
Ara severa	1	0.096	0	blood smears	0	0	0	0	0	0	0	0	NA	Aw	herbivorous	White et al. 1978	Roth 1984, Morales et al. 1994, Gilardi & Toft 2012, Lee et al. 2014
Aratinga astec	1	0.096	0	blood smears	0	0	0	0	0	0	0	0	IAMF	Af	herbivorous? - scarce information	Galindo & Sousa 1966	Forshaw 1989, Juniper & Parr 1998
Aratinga canicularis	1	0.096	0	blood smears	0	0	0	0	0	0	0	0	NA	Aw	omnivorous-insectivorous	White et al. 1978	Hardy 1963, Forshaw 1989, Matuzak et al. 2008
Aratinga canicularis	13	0.676	0	blood smears	0	0	0	0	0	0	0	0	CL	Aw	omnivorous-insectivorous	Joyner et al. 1992	Hardy 1963, Forshaw 1989, Matuzak et al. 2008
Aratinga euops	1	0.096	0	blood smears	0	0	0	0	0	0	0	0	CuDF	Aw	herbivorous? - scarce information	White et al. 1978	Forshaw 1989, Juniper & Parr 1998
Aratinga finschi	14	0.706	0	blood smears	0	0	0	0	0	0	0	0	IAMF	Af	herbivorous? - scarce information	Galindo & Sousa 1966	Forshaw 1989, Juniper & Parr 1998
Aratinga nana	1	0.096	0	blood smears	0	0	0	0	0	0	0	0	JMF	Am	herbivorous? - scarce information	Bennett et al. 1980	Forshaw 1989, Juniper & Parr 1998
Aratinga nenday	0	0	11	PCR-based	0	0	0	0	0	0	0	0	Gr	Aw	herbivorous	this study	Ragusa-Netto & Fecchio 2006, Nunes & Santos Júnior 2011, this study
Aratinga strenua	NA	NA	0	blood smears	1	NA	0	0	1	0	0	0	NA	Aw	herbivorous	White et al. 1978	Wermundsen 1997
Aratinga wagleri	2	0.177	0	blood smears	1	50	0	1	0	0	0	0	NA	Aw	herbivorous	White et al. 1978	Buitron-Jurado & Sanz 2016
Aratinga wagleri	3	0.262	0	blood smears	0	0	0	0	0	0	0	0	AMF	Af	herbivorous	Bennett & Borrero 1976	Buitron-Jurado & Sanz 2016
Aratinga weddelli	38	0.977	0	blood smears	0	0	0	0	0	0	0	0	SWAMF	Am	herbivorous	Gilardi et al. 1995	Roth 1984, Gilardi & Toft 2012, Lee et al. 2014
Bolbopsittacus lunulatus	NA	NA	0	blood smears	1	NA	0	1	0	0	0	0	LRF	Am	herbivorous? - scarce information	Bennett & Peirce 1986	Forshaw 1989, Juniper & Parr 1998
Bolborhynchus lineola	NA	NA	0	blood smears	1	NA	0	0	1	0	0	0	NA	Aw	herbivorous? - scarce information	White et al. 1978	Forshaw 1989, Juniper & Parr 1998
Brotogeris chiriri	2	0.177	0	blood smears	0	0	0	0	0	0	0	0	LAF	Cfa	herbivorous	Paraense 1949	Ragusa-Netto 2004, Ragusa-Netto & Fecchio 2006, Paranhos et al. 2007, Nunes & Santos Júnior 2011, this study
Brotogeris chiriri	4	0.265	0	PCR-based	0	0	0	0	0	0	0	0	PFIS	Am	herbivorous	this study	Ragusa-Netto 2004, Ragusa-Netto & Fecchio 2006, Paranhos et al. 2007, Nunes & Santos Júnior 2011, this study
Brotogeris cyanoptera	1	0.096	0	blood smears	0	0	0	0	0	0	0	0	Ri	Af	herbivorous	Renjifo et al. 1952	Gilardi & Toft 2012, Lee et al. 2014
Brotogeris jugularis	125	1	0	blood smears	1	0.8	0	1	0	0	0	0	NA	Aw	herbivorous	White et al. 1978	Matuzak et al. 2008
Brotogeris jugularis	4	0.265	4	blood smears	0	0	0	0	0	0	0	0	CL	Aw	herbivorous	Joyner et al. 1992	Matuzak et al. 2008
Brotogeris jugularis	1	0.096	0	blood smears	0	0	0	0	0	0	0	0	IAMF	Af	herbivorous	Takos 1947	Matuzak et al. 2008
Brotogeris sanctithomae	13	0.676	0	blood smears	0	0	0	0	0	0	0	0	SWAMF	Am	herbivorous	Gilardi et al. 1995	Gilardi & Toft 2012
Cacatua haematuropygia	20	0.818	0	blood smears	0	0	0	0	0	0	0	0	PRF	Am	herbivorous? - scarce information	Richer 1991 in Boussekey 2000	Forshaw 1989, Juniper & Parr 1998
Cacatua haematuropygia	0	0	16	PCR-based	0	0	0	0	0	0	0	0	MF	Am	herbivorous	this study	Widmann et al. 2001
Cyanoliseus patagonus	2	0.177	0	blood smears	0	0	0	0	0	0	0	0	NA	Cfa	herbivorous	Cassamagnaghi 1947	Masello et al. 2006, Rojas Martínez 2008, Sánchez et al. 2016
Cyanoliseus patagonus	43	0.961	90	PCR-based, blood smears	0	0	0	0	0	0	0	0	Mo	BSk	herbivorous	Masello et al. 2006	Masello et al. 2006, Rojas Martínez 2008, Sánchez et al. 2016
Cyanoliseus patagonus	46	0.984	0	PCR-based	0	0	0	0	0	0	0	0	Mo	BSk	herbivorous	this study	Masello et al. 2006, Rojas Martínez 2008, Sánchez et al. 2016
Cyanoliseus patagonus	5	0.351	0	PCR-based	0	0	0	0	0	0	0	0	PS	Csb	herbivorous	this study	Masello et al. 2006, Rojas Martínez 2008, Sánchez et al. 2016
Cyanoramphus forbesi	30	0.909	0	PCR-based	0	0	0	0	0	0	0	0	CS	Cfb	herbivorous	this study	Higgins 1999
Cyanoramphus novaezelandiae	0	0	24	PCR-based	0	0	0	0	0	0	0	0	BF	Cfb	omnivorous-carrion	this study	Greene 1998, Higgins 1999, this study
Cyanoramphus novaezelandiae	42	0.974	0	PCR-based	4	9.52381	0	0	4	0	0	0	CK	Cfb	omnivorous-carrion	this study	Greene 1998, Higgins 1999, this study
Cyanoramphus novaezelandiae	34	0.938	0	PCR-based	6	17.6471	0	0	6	0	0	0	EP	Cfa	omnivorous-carrion	this study	Greene 1998, Higgins 1999, this study
Cyanoramphus novaezelandiae	22	0.832	0	PCR-based, blood smears	9	40.9091	0	0	9	0	0	0	BF	Cfb	omnivorous-carrion	Ortiz-Catedral et al. 2011	Greene 1998, Higgins 1999, this study
Cyanoramphus saisseti	1	0.096	0	PCR-based	0	0	0	0	0	0	0	0	Rf	Af	herbivorous	this study	this study
Diopsittaca nobilis	NA	NA	0	PCR-based, blood smears	2	NA	0	0	2	0	0	0	GMF	Aw	herbivorous	Durrant et al. 2006	da Silva 2005, Tubelis 2009a
Enicognathus ferrugineus	0	0	2	PCR-based	0	0	0	0	0	0	0	0	BFN	Csb	omnivorous-insectivorous	this study	Bullock 1929, Housse 1945, Johnson 1967, Humphrey et al. 1970, Kovacs et al. 2005, Diaz & Kitzberger 2006, Diaz & Peris 2011, Diaz et al. 2012, Tella et al. 2016, this study
Enicognathus ferrugineus	2	0.177	0	PCR-based	2	100	2	0	0	0	0	0	BFN	ET	omnivorous-insectivorous	this study	Bullock 1929, Housse 1945, Johnson 1967, Humphrey et al. 1970, Kovacs et al. 2005, Diaz & Kitzberger 2006, Diaz & Peris 2011, Diaz et al. 2012, Tella et al. 2016, this study
Enicognathus ferrugineus	6	0.41	0	PCR-based	4	66.6667	4	0	0	0	0	0	BFN	Csb	omnivorous-insectivorous	this study	Bullock 1929, Housse 1945, Johnson 1967, Humphrey et al. 1970, Kovacs et al. 2005, Diaz & Kitzberger 2006, Diaz & Peris 2011, Diaz et al. 2012, Tella et al. 2016, this study
Eunymphicus cornutus	1	0.096	0	PCR-based	0	0	0	0	0	0	0	0	Rf	Af	herbivorous	this study	this study
Eunymphicus cornutus	1	0.096	0	PCR-based	0	0	0	0	0	0	0	0	Rf	Af	herbivorous	this study	this study
Eunymphicus uvaeensis	6	0.41	1	PCR-based	0	0	0	0	0	0	0	0	Rf	Af	herbivorous	this study	Robinet et al. 2003
Eupsittula aurea	2	0.177	0	PCR-based	2	100	0	2	0	0	0	0	Cerr	Cfa	omnivorous-insectivorous	Fecchio et al. 2013	Forshaw 1989, Ragusa-Netto & Fecchio 2006, Paranhos et al. 2009, Tubelis 2009a, Nunes & Santos Júnior 2011
Eupsittula pertinax	208	1	0	blood smears	1	0.480769	0	1	0	0	0	0	NA	Aw	herbivorous	White et al. 1978	this study
Eupsittula pertinax	6	0.41	0	blood smears	0	0	0	0	0	0	0	0	Ri	Af	herbivorous	Renjifo et al. 1952	this study
Eupsittula pertinax	9	0.539	0	PCR-based	0	0	0	0	0	0	0	0	CTS	Aw	herbivorous	this study	this study
Eupsittula pertinax	NA	NA	0	PCR-based, blood smears	1	NA	0	1	0	0	0	0	GMF	Aw	herbivorous	Durrant et al. 2006	this study
Eupsittula pertinax	NA	NA	0	PCR-based	2	NA	0	2	0	0	0	0	LCXS	Aw	herbivorous	Belo et al. 2012	this study
Forpus conspicillatus	6	0.41	0	blood smears	0	0	0	0	0	0	0	0	Ri/AMF	Af	herbivorous? - scarce information	Renjifo et al. 1952, Bennett & Borrero 1976	Forshaw 1989, Juniper & Parr 1998
Forpus passerinus	24	0.879	0	blood smears	0	0	0	0	0	0	0	0	NA	Aw	herbivorous	White et al. 1978	Waltman & Beissinger 1992
Forpus passerinus	11	0.618	0	blood smears	0	0	0	0	0	0	0	0	JMF	Am	herbivorous	Bennett et al. 1980	Waltman & Beissinger 1992
Forpus xanthopterygius	9	0.539	0	PCR-based	0	0	0	0	0	0	0	0	PFIS	Am	herbivorous	this study	this study
Orthopsittaca manilata	2	0.177	0	blood smears	0	0	0	0	0	0	0	0	Ri	Af	herbivorous	Renjifo et al. 1952	Roth 1984, Bonadie & Bacon 2000, Gilardi & Toft 2012, Hosein et al. 2017
Pionopsitta haematotis	NA	NA	0	blood smears	1	NA	0	0	0	0	1	0	AMF	Af	herbivorous	Bennett & Borrero 1976	Eitniear et al. 1994, Forshaw 1989, Buitron-Jurado & Sanz 2016
Pionopsitta haematotis	49	0.986	0	blood smears	24	48.9796	0	2	3	0	19	0	IAMF	AF	herbivorous	Galindo & Sousa 1966	Eitniear et al. 1994, Forshaw 1989, Buitron-Jurado & Sanz 2016
Pionopsitta pulchra	NA	NA	0	blood smears	1	NA	0	0	0	0	1	0	AMF	Af	unknown	Bennett & Borrero 1976
Pionus menstruus	1	0.096	0	blood smears	0	0	0	0	0	0	0	0	AMF	Af	herbivorous	Bennett & Borrero 1976	Roth 1984, Morales et al. 1994, Gilardi & Toft 2012, Lee et al. 2014
Pionus menstruus	1	0.096	0	blood smears	0	0	0	0	0	0	0	0	LRF	Aw	herbivorous	Bennett et al. 1991b	Roth 1984, Morales et al. 1994, Gilardi & Toft 2012, Lee et al. 2014
Pionus menstruus	45	0.971	0	blood smears	4	8.88889	0	3	1	0	0	0	IAMF	AF	herbivorous	Galindo & Sousa 1966	Roth 1984, Morales et al. 1994, Gilardi & Toft 2012, Lee et al. 2014
Pionus senilis	2	0.177	0	blood smears	2	100	0	0	2	0	0	0	NA	Aw	herbivorous? - scarce information	White et al. 1978	Forshaw 1989, Juniper & Parr 1998
Pionus sordidus	3	0.262	0	blood smears	0	0	0	0	0	0	0	0	NA	Aw	unknown	White et al. 1978
Poicephalus meyeri	NA	NA	0	PCR-based, blood smears	1	NA	0	0	1	0	0	0	MW	Cwa	omnivorous-insectivorous	Lutz et al. 2015	Boyes & Perrin 2009, 2013
Psittacara leucophtalmus	0	0	2	PCR-based	0	0	0	0	0	0	0	0	PFIS	Am	herbivorous	this study	Roth 1984, Morales et al. 1994, Nunes & Santos Júnior 2011, Gilardi & Toft 2012, Lee et al. 2014 and this study
Psittacula eupatria	2	0.177	0	PCR-based, blood smears	1	50	0	0	1	0		0	GP	Cwa	herbivorous? - scarce information	Ishtiaq et al. 2007	Forshaw 1989, Khaleghizadeh 2004
Psittacula krameri	3	0.262	0	PCR-based, blood smears	1	33.3333	0	1	0	0	0	0	GP	Cwa	herbivorous? - scarce information	Ishtiaq et al. 2007	Saini et al. 1994, Juniper & Parr 1998
Pyrrhura calliptera	2	0.177	0	blood smears	0	0	0	0	0	0	0	0	EAFP	Cfa	herbivorous	González et al. 2014	González et al. 2014
Pyrrhura hoematotis	23	0.857	0	blood smears	0	0	0	0	0	0	0	0	NA	Aw	herbivorous? - scarce information	White et al. 1978	Forshaw 1989, Juniper & Parr 1998
Pyrrhura rhodogaster	2	0.177	0	blood smears	0	0	0	0	0	0	0	0	LRF	Aw	herbivorous	Bennett et al. 1991b	Roth 1984
Thectocercus acuticaudata	NA	NA	0	blood smears	1	NA	0	0	0	1	0	0	DXF	Cfa	omnivorous-insectivorous	White et al. 1978	Ragusa-Netto & Fecchio 2006, Berkunsky et al. 2010
Thectocercus acuticaudatus	1	0.096	4	PCR-based	0	0	0	0	0	0	0	0	DXF	Cfa	herbivorous	this study	Ragusa-Netto & Fecchio 2006, Berkunsky et al. 2010
Touit batavica	3	0.262	0	blood smears	0	0	0	0	0	0	0	0	NA	Aw	herbivorous	White et al. 1978	Buitron-Jurado & Sanz 2016
Touit huetii	4	0.265	0	blood smears	0	0	0	0	0	0	0	0	ESGF	Cfa	herbivorous	González et al. 2014	Roth 1984, González et al. 2014
Trichoglossus haematodus	2	0.177	1	PCR-based	0	0	0	0	0	0	0	0	Rf	Af	herbivorous	this study	this study
Trichoglossus haematodus	5	0.351	0	PCR-based	0	0	0	0	0	0	0	0	Rf	Af	herbivorous	this study	this study
Trichoglossus haematodus	2	0.177	0	PCR-based	0	0	0	0	0	0	0	0	Su	Af	herbivorous	this study	this study
Trichoglossus haematodus	2	0.177	0	PCR-based	0	0	0	0	0	0	0	0	Su	Af	herbivorous	this study	this study

## Sheet: References to Table S1
Allgayer M.C., Guedes N.M.R., Chiminazzo C., Cziulik M. & Weimer T.A. (2009). Clinical pathology and parasitologic evaluation of free-living nestlings of the hyacinth macaw (Anodorhynchus hyacinthinus). Journal of Wildlife Diseases, 45, 972-981.
Belo N.O., Rodriguez-Ferraro A., Braga E.M. & Ricklefs R.E. (2012). Diversity of avian haemosporidians in arid zones of northern Venezuela. Parasitology, 139, 1021-1028.
Bennett G. & Peirce M. (1986). Avian Haemoproteidae. 21. The haemoproteids of the parrot family Psittacidae. Canadian Journal of Zoology, 64, 771-773.
Bennett G.F. & Borrero H. J.I. (1976). Blood parasites of some birds from Colombia. Journal of Wildlife Diseases, 12, 454-458.
Bennett G.F., Aguirre A.A. & Cook R.S. (1991). Blood parasites of some birds from northeastern Mexico. Journal of Parasitology, 77, 38-41.
Bennett G.F., Garvin M. & Bates J.M. (1991b). Avian hematozoa from west-central Bolivia. Journal of Parasitology, 77, 207-211.
Bennett G.F., Witt H. & White E.M. (1980). Blood parasites in some Jamaican birds. Journal of Wildlife Diseases, 16, 29-38.
Berkunsky, I (2010) Ecología reproductiva del Loro Hablador (Amazona aestiva) en el Chaco Argentino. PhD dissertation thesis. University of La Plata, La Plata. 145 pp.
Bonadie W.A. & Bacon P.R. (2000). Year-round utilisation of fragmented palm swamp forest by Red- bellied macaws (Ara manilata) and Orange-winged parrots (Amazona amazonica) in the Nariva Swamp (Trinidad). Biol.Conserv., 95, 1-5.
Boussekey M. (2000). An integrated approach to conservation of the Philippine or Red‐vented cockatoo: Cacatua haematuropygia. International Zoo Yearbook, 37, 137-146.
Boyes, R.S. & Perrin, M.R. (2009) The feeding ecology of the Meyer's Parrot Poicephalus meyeri in the Okavango Delta, Botswana. Ostrich, 80, 153-164.
Boyes, R.S. & Perrin, M.R. (2013) Access to cryptic arthropod larvae supports the atypical winter breeding seasonality of Meyer’s Parrot (Poicephalus meyeri) throughout the African subtropics. Journal of Ornithology, 154, 849-861.
Buitrón-Jurado, G. & Sanz, V. (2016) Notes on the Diet of the Endemic Red-Eared Parakeet Pyrrhura hoematotis and other Venezuelan Montane Parrots. Ardeola, 63, 357-367.
Bullock, DS (1929) Aves de los pinares de Nahuelbuta. Revista Chilena de Historia Natural 33:121-127
Cassamagnaghi A. (1947). Malaria en las aves del Uruguay. Bol.Mens.Dir.Ganad.(Montevideo), 29, 105-129.
Contreras-González, A.M., Rivera-Ortíz, F.A., Soberanes-González, C., Valiente-Banuet, A. & Arizmendi, M.C. (2009) Feeding ecology of Military Macaws (Ara militaris) in a semi-arid region of central Mexico. Wilson Journal of Ornithology, 121, 384-391.
da Silva, P.A. (2005) Predação de sementes pelo maracanã-nobre (Diopsittaca nobilis, Psittacidae) em uma planta exótica (Melia azedarach, Meliaceae) no oeste do Estado de São Paulo, Brasil. Revista Brasileira de Ornitologia, 13, 183-185.
de Lucena D.T.P. (1941). Lista dos protozoários hemoparasitas de aves da região neotrópica. Revista da Faculdade de Medicina Veterinária, Universidade de São Paulo, 2, 33-66.
Diamond, J., K.D. Bishop & J.D. Gilardi. 1999. Geophagy in New Guinea birds. Ibis 141: 181-193.
Díaz S, Kitzberger T (2006) High Nothofagus flower consumption and pollen emptying in the southern South American Austral Parakeet (Enicognathus ferrugineus). Austral Ecology 31:759-766
Díaz S, Kitzberger T, Peris S (2012) Food resources and reproductive output of the Austral Parakeet (Enicognathus ferrugineus) in forests of northern Patagonia. Emu 112:234-243
Díaz S, Peris S (2011) Consumption of Larvae by the Austral Parakeet (Enicognathus ferrugineus). Wilson Journal of Ornithology 123:168-171
Durrant K.L., Beadell J.S., Ishtiaq F., Graves G.R., Olson S.L., Gering E., Peirce M.A., Milensky C.M., Schmidt B.K., Gebhard C. & Fleischer R.C. (2006). Avian hematozoa in South America: a comparison of temperate and tropical zones. Ornithological Monographs, 60, 98-111.
Eitniear, J.C., McGhee, S. & Waddell, W. (1994) Observations on the feeding upon Psittacanthus calyculatus by Brown-hooded Parrots (Pianopsitta haematotis). Ornitología Neotropical, 5, 119-120.
Fecchio A., Lima M.R., Svensson-Coelho M., Marini M.Â. & Ricklefs R.E. (2013). Structure and organization of an avian haemosporidian assemblage in a Neotropical savanna in Brazil. Parasitology, 140, 181-192.
Forshaw, J.M. (1989) Parrots of the world. Lansdowne, Willoughby, Australia
Galindo P. & Sousa O. (1966). Blood parasites of birds from Almirante, Panama with ecological notes on the hosts. Revista de Biología Tropical, 14, 27-46.
Gilardi, J.D. & Toft, C.A. (2012) Parrots Eat Nutritious Foods despite Toxins. PLoS One, 7, e38293-e38293.
Gilardi, K.V., Lowenstine, L.J., Gilardi, J.D. & Munn, C.A. (1995) A survey for selected viral, chlamydial, and parasitic diseases in wild dusky-headed parakeets (Aratinga weddellii) and tui parakeets (Brotogeris sanctithomae) in Peru. Journal of Wildlife Diseases, 31, 523-528.
González A.D., Matta N.E., Ellis V.a., Miller E.T., Ricklefs R.E. & Gutiérrez H.R. (2014). Mixed species flock, nest height, and elevation partially explain avian haemoparasite prevalence in Colombia. PloS One, 9, e100695-e100695.
Greene T.C. (1998). Foraging ecology of the red-crowned parakeet (Cyanoramphus novaezelandiae novaezelandiae) and yellow-crowned parakeet (C. auriceps auriceps) on Little Barrier Island, Hauraki Gulf, New Zealand. New Zealand Journal of Ecology, 22, 161-171.
Hardy, J.W. (1963) Epigamic and reproductive behavior of the orange-fronted parakeet. Condor, 65, 169-199.
Higgins PJ (Ed.) (1999). Handbook of Australian, New Zealand and Antarctic Birds. (Vol. Volume 4: Parrots to Dollarbird.). Melbourne: Oxford University Press
Hosein A., Narang D.S., Rostant L. & Hailey A. (2017). The abundance of Red-bellied Macaws (Orthopsittaca manilata) and Orange-winged Parrots (Amazona amazonica) in relation to fruiting Moriche Palms (Mauritia flexuosa) at the Aripo Savannas, Trinidad. Revista Brasileira de Ornitologia, 25, 40–46.
Housse RE (1945) Las aves de Chile en su clasificación moderna. Su vida y sus costumbres. Ediciones de la Universidad de Chile, Santiago de Chile
Humprey PS, Bridge D, Reynolds PW, Peterson RT (1970) Birds of Isla Grande (Tierra del Fuego). Smithsonian Manual (Smithsonian Institution). University of Kansas Museum of Natural History, Lawrence
Ishtiaq F., Gering E., Rappole J.H., Rahmani A.R., Jhala Y.V., Dove C.J., Milensky C., Olson S.L., Peirce M.A. & Fleischer R.C. (2007). Prevalence and diversity of avian hematozoan parasites in Asia: a regional survey. Journal of Wildlife Diseases, 43, 382-398.
Johnson WA (1967) The Birds of Chile and adjacent regions of Argentina, Bolivia and Peru. Vol. 2. Platt Establecimientos Gráficos S. A., Buenos Aires
Joyner K.L., de Berger N., Lopez E.H., Brice A. & Nolan P. (1992). Health parameters of wild psittacines in Guatemala: a preliminary report. Proceedings of the Annual Association of Avian Veterinarians Conference, 1992, 287-303.
Juniper, T., AND M. Parr. 1998. Parrots. A guide to the parrots of the world. Pica Press, Sussex, UK.
Khaleghizadeh, A. (2004) On the diet and population of the Alexandrine parakeet, Psittacula eupatria, in the urban environment of Tehran, Iran. Zoology in the Middle East, 32, 27-32.
Kottek M., Grieser J., Beck C., Rudolf B. & Rubel F. (2006). World map of the Koppen-Geiger climate classification updated. Meteorologische Zeitschrift, 15, 259-264.
Kovacs, CJ, Kovacs, O, Kovacs, Z, Kovacs, CM (2005) Manual ilustrado de las Aves de la Patagonia. Antártida Argentina e Islas del Atlántico Sur. Artes Gráficas Ronor S.A., Buenos Aires
Lee ATK, Brightsmith DJ, Vargas MP, Leon KQ, Mejia AJ, Marsden SJ (2014) Diet and geophagy across a western amazonian parrot assemblage. Biotropica 46:322-330
Lutz H.L., Hochachka W.M., Engel J.I., Bell J.A., Tkach V.V., Bates J.M., Hackett S.J. & Weckstein J.D. (2015). Parasite prevalence corresponds to host life history in a diverse assemblage of Afrotropical birds and haemosporidian parasites. PloS One, 10, e0121254.
Masello JF, Pagnossin ML, Sommer C, Quillfeldt P (2006) Population size, provisioning frequency, flock size and foraging range at the largest known colony of Psittaciformes: the Burrowing Parrots of the north-eastern Patagonian coastal cliffs. Emu 106:69-79
Matuzak GD, Bezy MBE, Brightsmith DJ (2008) Foraging ecology of parrots in a modified landscape: seasonal trends and introduced species. Wilson J Ornithol 120:353-365
Morales G., Novo I., Bigio D., A. L. & Rojas-Suárez F. Eds. (1994). Biología y conservación de los psitácidos de Venezuela. Gráficas Giavimar, Caracas.
Nunes A.P. & dos Santos A., Jr. (2011). Itens alimentares consumidos por psitacídeos no Pantanal e planaltos do entorno , Mato Grosso do Sul. Atualidades Ornitológicas On-line, 162, 42-50.
Olson D.M., Dinerstein E., Wikramanayake E.D., Burgess N.D., Powell G.V.N., Underwood E.C., D'Amico J.A., Itoua I., Strand H.E., Morrison J.C., Loucks C.J., Allnutt T.F., Ricketts T.H., Kura Y., Lamoreux J.F., Wettengel W.W., Hedao P. & Kassen K.R. (2001). Terrestrial ecoregions of the world: a new map of life on earth. BioScience, 51, 933-938.
Ortiz-Catedral L., Prada D., Gleeson D. & Brunton D.H. (2011). Avian malaria in a remnant population of red-fronted parakeets on Little Barrier Island, New Zealand. New Zealand Journal of Zoology, 38, 261-268.
Paraense W.L. (1949). Um inquerito sôbre a ocorrência do "Plasmodium juxtanucleare" em Bambuí (Estado de Minas Gerais). Mem.Inst.Oswaldo Cruz, 47, 355-359.
Paranhos S.J., de Araujo C.B. & Marcondes-Machado L.O. (2007). Comportamento alimentar do Periquito-de-encontro-amarelo (Brotogeris chiriri) no interior do estado de São Paulo, Brasil. Revista Brasileira de Ornitologia, 15, 95-101.
Peel M.C., Finlayson B.L. & McMahon T.A. (2007). Updated world map of the Köppen-Geiger climate classification. Hydrology and Earth System Sciences Discussions, 11, 1633–1644.
Pinho, J.B. & Nogueira, F.M.B. (2003) Hyacinth Macaw (Anodorhynchus hyacinthinus) reproduction in the northern Pantanal, Mato Grosso, Brazil. Ornitología Neotropical, 14, 29-38.
Ragusa-Netto J. & Fecchio A. (2006). Plant food resources and the diet of a parrot community in a gallery forest of the southern Pantanal (Brazil). Brazilian Journal of Biology, 66, 1021-1032.
Ragusa-Netto J. (2004). Flowers, fruits, and the abundance of the yellow-chevroned parakeet (Brotogeris chiriri) at a gallery forest in the South Pantanal (Brazil). Brazilian Journal of Biology, 64, 867-877.
Renjifo S., Sanmartín C. & de Zulueta J. (1952). A survey of the blood parasites of vertebrates in eastern Colombia. Acta Tropica, 9, 151-169.
Robinet O, Bretagnolle V, Clout MN (2003) Activity patterns, habitat use, foraging behaviour and food selection of the Ouvea Parakeet (Eunymphicus cornutus uvaeensis). Emu 103:71-80
Rojas Martínez M.E. (2008). Estudio de la interacción entre las poblaciones de loro tricahue Cyanoliseus patagonus bloxami, y la actividad agrícola en las comunas de Vicuña y Monte Patria, Región de Coquimbo, Chile. Servicio Agrícola y Ganadero, Ministerio de Agricultura, Gobierno de Chile, Santiago de Chile.
Roth, P. (1984) Repartição do habitat entre psitacídeos simpátricos no sul da Amazônia. Acta Amaz., 14, 175-221.
Saini, H.K., Dhindsa, M.S. & Toor, H.S. (1994) Food of the rose-ringed parakeet Psittacula krameri: A quantitative study. J.of the Bombay Nat.His.Society, 91, 96-103.
Sánchez R, Ballari SA, Bucher EH, Masello JF (2016) Foraging by burrowing parrots has little impact on agricultural crops in north-eastern Patagonia, Argentina. International Journal of Pest Management 62:326-335
Seixas, GHF (2009) Ecologia alimentar, abundância em dormitórios e sucesso reprodutivo do papagaio-verdadeiro (Amazona aestiva) (Linnaeus, 1758) (Aves: Psittacidae), em um mosaico de ambientes no Pantanal de Miranda, Mato Grosso do Sul, Brasil. PhD dissertation thesis. University of Federal de Mato Grosso Do Sul, Brasil. 84 pp.
Serafini P., Andriguetto J., Cavalheiro M.L., Klemz C. & Warpechowski M.B. (2011). Análise nutricional na dieta do Papagaio-de-cara-roxa Amazona brasiliensis no Litoral Sul do Estado de São Paulo. Ornithologia, 104-109.
Severo-Neto, F. 2012. Geophagy in two parrot species in southern Pantanal, Brazil. Biota Neotropica 12, 207-209
Snyder NFR, King WB, Kepler CB. (1982). Biology and conservation of the Bahama Parrot. Living Bird 19:91-114
Takos M.J. (1947). Blood parasites of some Panamanian birds. Journal of Parasitology, 33, 229-230.
Tella JL, Lambertucci SA, Speziale KL, Hiraldo F (2016) Large-scale impacts of multiple co-occurring invaders on monkey puzzle forest regeneration, native seed predators and their ecological interactions. Global Ecology and Conservation 6:1-15.
Tubelis D.P. (2009a). Feeding ecology of Ara ararauna (Aves, Psittacidae) at firebreaks in western Cerrado, Brazil. Biotemas, 22, 105-115.
Tubelis D.P. (2009b). Bird foraging in Anacardium patches in central Brazilian fire breaks: relationship between flock size and patch size. Ornitología Neotropical, 20, 421-430.
Waltman, J.R. & Beissinger, S.R. (1992) Breeding behaviour of the green-rumped parrotlet. Wilson Bulletin, 104, 65-84.
Wermundsen, T. (1997) Seasonal changes in the diet of the Pacific Parakeet Aratinga strenua in Nicaragua. Ibis, 139, 566-568.
White E.M., Greiner E.C., Bennett G.F. & Hennan C.M. (1978). Distribution of the hematozoa of Neotropical birds. Revista de Biologia Tropical, 26, 43-102.
Widmann P, Lacerna I, Diaz S H (2001) Aspects of ecology and conservation of the Philippine cockatoo Cacatua haematuropygia on Rasa Island, Palawan Philippines. Silliman Journal 42:129-148
Yamashita, C. & Machado de Barros, Y. (1997) The Blue-throated Macaw Ara glaucogularis: characterization of its distinctive habitats in savannahs of the Beni, Bolivia. Ararajuba, 5, 141-150.

## Sheet: Search terms used for lit revie
parasites terms	potential host terms
avian malaria	amazon
blood parasite	Amazona
flagellate	Aprosmictus
haemoparasite	Aratinga
Haemoproteus	bluebonnet
haemosporidian	Bolborhynchus
hemoparasite	Brotogeris
hemosporidian	Budgerigar
Leucocytozoon	budgerigards
microfilaria	Cacatua
nematode	Cacatuidae
Plasmodium	Chacolpsitta
protozoa	Charmosyna
Trypanosoma	cockatiel
	cockatoo
	conure
	corella
	Cyanoliseus
	Cyanoramphus
	Eos
	Eunymphicus
	Eupsittula
	Forpus
	galah
	gang-gang
	Geoffroyus
	Glossopsitta
	Graydidascalus
	Guiabero
	Hapalopsittaca
	kaka
	kakapo
	kea
	lories
	Lorius
	lory
	lovebird
	macaw
	Nannopsittaca
	Neophema
	Neopsittacus
	Oreopsittacus
	Orthopsittaca
	parakeet
	parrot
	parrotlet
	Pesquet's
	Phigys
	Pionites
	Pionopsitta
	Pionus
	Poicephalus
	Polytelis
	Psephotus
	Psittacara
	Psittacidae
	Psittaciformes
	psittaciforms
	Psittacula
	Psitteuteles
	Purpureicephalus
	Pyrrhura
	racquet-tail
	ringneck
	rosella
	Thectocercus
	Touit
	Trichoglossus
	Vini
