# Supplementary material for: Can the intake of antiparasitic secondary metabolites explain the low prevalence of hemoparasites among wild Psittaciformes?
Source: Parasit Vectors. 2018 Jun 19;11:357. doi: 10.1186/s13071-018-2940-3 (PMC6008929; doi:10.1186/s13071-018-2940-3)
Supplement: Supplementary file 3 — Table S2. Main food items consumed by the Psittaciformes species in the localities where the blood parasite sampling was carried out. Details on the species, main food items and parts consumed are provided. The presence of secondary metabolites with antimalarial/general antiparasitic plant secondary metabolites, anthelmintic, antimicrobial, and antioxidant properties is indicated. Source references are provided. (XLSX 29 kb) [file 13071_2018_2940_MOESM3_ESM.xlsx]

## Sheet: Table S2
Additional file 3
Table S2. Main food items consumed by the Psittaciformes species in the localities where the blood parasite sampling was carried out (see Table 1 in the main text and Additional file 2). Details on the species, Family, Kingdom and parts consumed are provided. The presence of secondary metabolites with antimalarial/general antiparasitic plant secondary metabolites (column H), anthelmintic (column …
Region	Species English	Species Latin	Main items consumed (diet)	Part consumed	Kingdom	Family	antimalarial/general antiparasitic plant secondary metabolites	anthelmintic plant secondary metabolites	antimicrobial plant secondary metabolites	antioxidant plant secondary metabolites	Other properties of plant secondary metabolites	References for diet	Reference for plant secondary metabolites
Indo-Malayan	Philippine Cockatoo	Cacatua haematuropygia	Sonneratia alba	unripe seeds	Plantae	Lythraceae			anti-microbial			Widmann et al. 2001	van Wyk & Wink 2004, 2015, Wink 2015
Indo-Malayan	Philippine Cockatoo	Cacatua haematuropygia	Moringa oleifera	seeds	Plantae	Moringaceae			anti-biotic, glucosinolates		isothiocyanates (strong irritants to skin, mucosal tissues of mouth, throat and GI tract and eye), emetic, purgative activities	Widmann et al. 2001	van Wyk & Wink 2004, 2015, Wink 2015
Indo-Malayan	Philippine Cockatoo	Cacatua haematuropygia	Pterocymbium tinctorium	flowers, unripe seeds	Plantae	Malvaceae						Widmann et al. 2001
Indo-Malayan	Philippine Cockatoo	Cacatua haematuropygia	Sterculia ceramica	seeds	Plantae	Malvaceae	coumarins		coumarins	flavonoids		Widmann et al. 2001	van Wyk & Wink 2004, 2015, Wink 2015
Indo-Malayan	Philippine Cockatoo	Cacatua haematuropygia	Garuga floribunda	seeds	Plantae	Burseraceae	anti-malaria activities			anti-oxidant		Widmann et al. 2001	van Wyk & Wink 2004, 2015, Wink 2015
Australasian	New Caledonian Rainbow Lorikeet	Trichoglossus haematodus deplanchii	Grevillea gillivrayi	nectar	Plantae	Proteaceae					skin irritant alkylphenols, cause GI disturbance	J. Theuerkauf et al. (unpublished data)	van Wyk & Wink 2004, 2015, Wink 2015
Australasian	New Caledonian Rainbow Lorikeet	Trichoglossus haematodus deplanchii	Erythrina variegata	nectar	Plantae	Fabaceae			non-protein aminoacids	flavonoids	toxic Erythrina alkaloids, neurotoxins	J. Theuerkauf et al. (unpublished data)	Southon et al. 1994, , van Wyk & Wink 2004, 2015, Wink & Van Wyk 2008, Wink 2015
Australasian	New Caledonian Rainbow Lorikeet	Trichoglossus haematodus deplanchii	Psidium guajava	pulp	Plantae	Myrtaceae		tannins	anti-microbial essential oils and tannins	tannins		J. Theuerkauf et al. (unpublished data)	van Wyk & Wink 2004, 2015, Lisonbee et al. 2009, Wink 2015
Australasian	New Caledonian Rainbow Lorikeet	Trichoglossus haematodus deplanchii	Carica papaya	pulp	Plantae	Caricaceae						J. Theuerkauf et al. (unpublished data)
Australasian	New Caledonian Rainbow Lorikeet	Trichoglossus haematodus deplanchii	Dracophyllum verticillatum	nectar	Plantae	Ericaceae						J. Theuerkauf et al. (unpublished data)
Australasian	New Caledonian Rainbow Lorikeet	Trichoglossus haematodus deplanchii	Spathodea campanulata	nectar	Plantae	Bignoniaceae		tannins	anti-microbial tannins, phenolics and triterpenes	phenolics, tannins		J. Theuerkauf et al. (unpublished data)	Lisonbee et al. 2009, van Wyk & Wink 2004, 2015, Wink 2015
Australasian	Forbes' Parakeet	Cyanoramphus forbesi	Phormium tenax	seeds	Plantae	Hemerocallidaceae		anti-helminthic	anti-bacterial		cytotoxic cucurbitacins	Higgins 1999	van Wyk & Wink 2004, 2015, Wink 2015
Australasian	Forbes' Parakeet	Cyanoramphus forbesi	Urtica australis	seeds	Plantae	Urticaceae			polyphenols	polyphenols	stinging hairs	Higgins 1999	van Wyk & Wink 2004, 2015, Wink 2015
Australasian	Forbes' Parakeet	Cyanoramphus forbesi	Plagianthus betullinus	seeds	Plantae	Malvaceae			phenolics	phenolics		Higgins 1999	van Wyk & Wink 2004, 2015, Wink 2015
Australasian	Forbes' Parakeet	Cyanoramphus forbesi	Senecio radiolatus	seeds	Plantae	Asteraceae				terpenoids	carcinogenic pyrrolizidine alkaloids	Higgins 1999	van Wyk & Wink 2004, 2015, Wink 2015
Australasian	Red-fronted Parakeet	Cyanoramphus novaezelandiae	Cordyline australis	flowers, fruits	Plantae	Agavaceae			toxic saponins			Higgins 1999	van Wyk & Wink 2004, 2015, Wink 2015
Australasian	Red-fronted Parakeet	Cyanoramphus novaezelandiae	Phormium tenax	flower buds, unripe seeds	Plantae	Xanthorrhoeaceae		anti-helminthic	anti-bacterial	cytotoxic cucurbitacins	anti-inflammatory	Higgins 1999	van Wyk & Wink 2004, 2015, Wink 2015
Australasian	Red-fronted Parakeet	Cyanoramphus novaezelandiae	Muehlenbeckia axillaris	fruits	Plantae	Polygonaceae						Higgins 1999
Australasian	Red-fronted Parakeet	Cyanoramphus novaezelandiae	Melicytus ramiflorus	fruits	Plantae	Malvaceae			anti-bacterial peptides (cyclotides)			Higgins 1999	van Wyk & Wink 2004, 2015, Wink 2015
Australasian	Red-fronted Parakeet	Cyanoramphus novaezelandiae	Myrsine australis	fruits	Plantae	Primulaceae			cytotoxic saponins			Higgins 1999	van Wyk & Wink 2004, 2015, Wink 2015
Australasian	Red-fronted Parakeet	Cyanoramphus novaezelandiae	Small numbers of invertebrates and marine molluscs; occasionally scavenge animal carrion, including birds		Animalia							Higgins 1999
Australasian	New Caledonian Parakeet	Cyanoramphus saisseti	Grevillea gillivrayi	seeds	Plantae	Proteaceae					cause GI disturbance	J. Theuerkauf et al. (unpublished data)	van Wyk & Wink 2004, 2015, Wink 2015
Australasian	New Caledonian Parakeet	Cyanoramphus saisseti	Garcinia amplexicaulis	seeds	Plantae	Clusiaceae				anti-oxidant tocotrienoles		J. Theuerkauf et al. (unpublished data)	Herath et al. 2005
Australasian	New Caledonian Parakeet	Cyanoramphus saisseti	Leucopogon cymbulae	seeds	Plantae	Ericaceae						J. Theuerkauf et al. (unpublished data)
Australasian	New Caledonian Parakeet	Cyanoramphus saisseti	Myodocarpus fraxinifolius	seeds	Plantae	Araliaceae			saponins likely			J. Theuerkauf et al. (unpublished data)	van Wyk & Wink 2004, 2015, Wink 2015
Australasian	Horned Parakeet	Eunymphicus cornutus	Agathis lanceolata	seeds	Plantae	Araucariaceae			diterpenes (probably anti-microbial)			J. Theuerkauf et al. (unpublished data)	van Wyk & Wink 2004, 2015, Wink 2015
Australasian	Horned Parakeet	Eunymphicus cornutus	Pinus elliotii	seeds	Plantae	Pinaceae			anti-microbial monoterpenes and phenolics	phenolics		J. Theuerkauf et al. (unpublished data)	van Wyk & Wink 2004, 2015, Wink 2015
Australasian	Horned Parakeet	Eunymphicus cornutus	Garcinia pedicellata / puat	seeds	Plantae	Clusiaceae	anti-fungal				cytotoxic, purgative	J. Theuerkauf et al. (unpublished data)	van Wyk & Wink 2004, 2015, Wink 2015
Australasian	Horned Parakeet	Eunymphicus cornutus	Archidendropsis paivana tenuispica	seeds	Plantae	Fabaceae						J. Theuerkauf et al. (unpublished data)
Australasian	Horned Parakeet	Eunymphicus cornutus	Archidendropsis granulosa	seeds	Plantae	Fabaceae						J. Theuerkauf et al. (unpublished data)
Australasian	Horned Parakeet	Eunymphicus cornutus	Gongrodiscus bilocularis	seeds	Plantae	Sapindaceae						J. Theuerkauf et al. (unpublished data)	van Wyk & Wink 2004, 2015, Wink 2015
Australasian	Horned Parakeet	Eunymphicus cornutus	Elattostachys apetala	seeds	Plantae	Sapindaceae			triterpene saponins			J. Theuerkauf et al. (unpublished data)	van Wyk & Wink 2004, 2015, Wink 2015
Australasian	Ouvéa Parakeet	Eunymphicus uvaeensis	Garcinia pedicellata / puat	seeds	Plantae	Clusiaceae	anti-fungal				cytotoxic, purgative	Robinet et al. (2003)	van Wyk & Wink 2004, 2015, Wink 2015
Australasian	Ouvéa Parakeet	Eunymphicus uvaeensis	Ficus sp.	seeds	Plantae	Moraceae						Robinet et al. (2003)
Australasian	Ouvéa Parakeet	Eunymphicus uvaeensis	Dallachya vitiensis	seeds	Plantae	Rhamnaceae						Robinet et al. (2003)
Australasian	Ouvéa Parakeet	Eunymphicus uvaeensis	Carica papaya	seeds	Plantae	Caricaceae						Robinet et al. (2003)
Australasian	Ouvéa Parakeet	Eunymphicus uvaeensis	Elattostachys apetala	seeds	Plantae	Sapindaceae			triterpene saponins			Robinet et al. (2003)	van Wyk & Wink 2004, 2015, Wink 2015
Australasian	Ouvéa Parakeet	Eunymphicus uvaeensis	Harpullia neo-caledonica	seeds	Plantae	Sapindaceae			hemolytic triterpene saponins			Robinet et al. (2003)	van Wyk & Wink 2004, 2015, Wink 2015
Neotropical	Blue and Yellow Macaw	Ara ararauna	Acrocomia aculeata	fruits ripen, unripen, green leaves, flower	Plantae	Arecaceae			anti-microbial			I. Berkunsky et al. (unpublished data), Lee et al. 2014	Oliveira et al. 2016
Neotropical	Blue and Yellow Macaw	Ara ararauna	Attalea phalerata	fruits	Plantae	Arecaceae					insecticidal	I. Berkunsky et al. (unpublished data)	Souza et al. 2008
Neotropical	Blue and Yellow Macaw	Ara ararauna	Attalea princeps	flower, fruit	Plantae	Arecaceae					insecticidal, mosquitocidal	J. A. Díaz Luque et al. (unpublished data)	Karunamoorthi 2015
Neotropical	Blue and Yellow Macaw	Ara ararauna	Swartzia jorori	seeds of ripen fruit	Plantae	Fabaceae	coumarins		coumarins	terpenoids, flavonoids	pterocarpans	I. Berkunsky et al. (unpublished data)	Southon et al. 1994, van Wyk & Wink 2004, 2015, Wink 2015
Neotropical	Blue and Yellow Macaw	Ara ararauna	Pithecellobium scalare	unripen seeds	Plantae	Fabaceae			anti-microbial triterpenoid saponins	flavonoids		J. A. Díaz Luque et al. (unpublished data)	Southon et al. 1994, van Wyk & Wink 2004, 2015, Wink 2015
Neotropical	Blue and Yellow Macaw	Ara ararauna	Guazuma ulmifolia	seeds of ripen fruit	Plantae	Malvaceae			anti-microbial essential oil and phenolics	phenolics		I. Berkunsky et al. (unpublished data)	van Wyk & Wink 2004, 2015, Wink 2015
Neotropical	Blue and Yellow Macaw	Ara ararauna	Sterculia apetala	inmature seeds	Plantae	Malvaceae	coumarins		coumarins	flavonoids		J. A. Díaz Luque et al. (unpublished data)	van Wyk & Wink 2004, 2015, Wink 2015
Neotropical	Blue and Yellow Macaw	Ara ararauna	Mangifera indica	fruit	Plantae	Anacardiaceae			anti-bacterial skin			J. A. Díaz Luque et al. (unpublished data)	van Wyk & Wink 2004, 2015, Wink 2015
Neotropical	Blue and Yellow Macaw	Ara ararauna	Genipa americana	ripen fruits	Plantae	Rubiaceae					cytotoxic iridoid glucosides, insecticidal phenolics	I. Berkunsky et al. (unpublished data)	van Wyk & Wink 2004, 2015, Wink 2015
Neotropical	Blue-throated Macaw	Ara glaucogularis	Acrocomia aculeata	fruits ripen, unripen and flowers	Plantae	Arecaceae			anti-microbial			Yamashita & Machado de Barros 1997	van Wyk & Wink 2004, 2015, Wink 2015
Neotropical	Blue-throated Macaw	Ara glaucogularis	Attalea phalerata	fruits	Plantae	Arecaceae					insecticidal	Yamashita & Machado de Barros 1997	van Wyk & Wink 2004, 2015, Wink 2015
Neotropical	Blue-throated Macaw	Ara glaucogularis	Attalea princeps	flowers, fruits	Plantae	Arecaceae					insecticidal, mosquitocidal	J. A. Díaz Luque et al. (unpublished data)	van Wyk & Wink 2004, 2015, Wink 2015
Neotropical	Blue-throated Macaw	Ara glaucogularis	Lonchocarpus sp.	seeds of unripen fruit	Plantae	Fabaceae			anti-microbial isoflavonoids			J.A. Díaz Luque et al. (unpublished data)	Southon et al. 1994, van Wyk & Wink 2004, 2015, Wink 2015
Neotropical	Blue-throated Macaw	Ara glaucogularis	Swartzia jorori	seeds of ripen fruit	Plantae	Fabaceae	coumarins		coumarins	terpenoids, flavonoids	pterocarpans	J.A. Díaz Luque et al. (unpublished data)	van Wyk & Wink 2004, 2015, Wink 2015
Neotropical	Blue-throated Macaw	Ara glaucogularis	Guazuma ulmifolia	seeds of ripen fruit	Plantae	Malvaceae			anti-microbial essential oil and phenolics	phenolics		J.A. Díaz Luque et al. (unpublished data)	van Wyk & Wink 2004, 2015, Wink 2015
Neotropical	Blue-throated Macaw	Ara glaucogularis	Sterculia apetala	inmature seeds	Plantae	Malvaceae	coumarins		coumarins	flavonoids		J.A. Díaz Luque et al. (unpublished data)	van Wyk & Wink 2004, 2015, Wink 2015
Neotropical	Blue-throated Macaw	Ara glaucogularis	Genipa americana	ripen fruits	Plantae	Rubiaceae					cytotoxic iridoid glucosides, insecticidal phenolics	Yamashita & Machado de Barros 1997	van Wyk & Wink 2004, 2015, Wink 2015
Neotropical	Blue-crowned Conure	Thectocercus acuticaudatus	Achatocarpus praecox	fruits, seeds	Plantae	Achatocarpaceae				flavonoids		Berkunsky 2010	van Wyk & Wink 2004, 2015, Wink 2015
Neotropical	Blue-crowned Conure	Thectocercus acuticaudatus	Bulnesia sarmientoi	leaves, seeds	Plantae	Zygophyllaceae			anti-microbial essential oil			Berkunsky 2010	van Wyk & Wink 2004, 2015, Wink 2015
Neotropical	Blue-crowned Conure	Thectocercus acuticaudatus	Acacia aroma	fruits, seeds	Plantae	Fabaceae				flavonoids, cyanogenic glycosides	hallucinogenic tryptamines in seeds	Berkunsky 2010	Southon et al. 1994, van Wyk & Wink 2004, 2015, Wink & Van Wyk 2008, Wink 2015
Neotropical	Blue-crowned Conure	Thectocercus acuticaudatus	Acacia furcatispina	seeds	Plantae	Fabaceae				flavonoids		Berkunsky 2010	Southon et al. 1994, van Wyk & Wink 2004, 2015, Wink 2015
Neotropical	Blue-crowned Conure	Thectocercus acuticaudatus	Acacia praecox	seeds	Plantae	Fabaceae				flavonoids		Berkunsky 2010
Neotropical	Blue-crowned Conure	Thectocercus acuticaudatus	Caesalpinia paraguariensis	fruits, seeds	Plantae	Fabaceae			triterpenes, toxic non-protein amino acids	flavonoids		Berkunsky 2010	Southon et al. 1994, van Wyk & Wink 2004, 2015, Wink 2015
Neotropical	Blue-crowned Conure	Thectocercus acuticaudatus	Parkinsonia praecox	seeds	Plantae	Fabaceae			toxic non-protein amino acids	anti-oxidant flavonoids		Berkunsky 2010	Southon et al. 1994, van Wyk & Wink 2004, 2015, Wink 2015
Neotropical	Blue-crowned Conure	Thectocercus acuticaudatus	Prosopis alba	fruits, seeds	Plantae	Fabaceae			amines	flavonoids		Berkunsky 2010	Southon et al. 1994, van Wyk & Wink 2004, 2015, Wink 2015
Neotropical	Blue-crowned Conure	Thectocercus acuticaudatus	Prosopis nigra	fruits, seeds	Plantae	Fabaceae			amines	flavonoids	neurotoxic alkaloids	Berkunsky 2010	Southon et al. 1994, Wink & Van Wyk 2008
Neotropical	Blue-crowned Conure	Thectocercus acuticaudatus	Zyziphus mistol	fruits, seeds	Plantae	Rhamnaceae					toxic peptide alkaloids	Berkunsky 2010	van Wyk & Wink 2004, 2015, Wink 2015
Neotropical	Blue-crowned Conure	Thectocercus acuticaudatus	Capparis retusa	flowers, seeds	Plantae	Capparaceae			anti-microbial isothiocyanates, glucosinolates	flavonoids		Berkunsky 2010	van Wyk & Wink 2004, 2015, Wink 2015
Neotropical	Blue-crowned Conure	Thectocercus acuticaudatus	Ceiba insignis	seeds	Plantae	Malvaceae				flavonoids		Berkunsky 2010	van Wyk & Wink 2004, 2015, Wink 2015
Neotropical	Blue-crowned Conure	Thectocercus acuticaudatus	Schinopsis lorentzii	seeds	Plantae	Sapindaceae		anti-parasitic tannins	anti-microbial phenolics and tannins	phenolics and tannins		Berkunsky 2010	van Wyk & Wink 2004, 2015, Lisonbee et al. 2009, Wink 2015
Neotropical	Blue-crowned Conure	Thectocercus acuticaudatus	Sideroxylon obtusifolium	leaves, seeds	Plantae	Sapotaceae	anti-fungal		triterpenes	flavonoids		Berkunsky 2010	van Wyk & Wink 2004, 2015, Wink 2015
Neotropical	Blue-crowned Conure	Thectocercus acuticaudatus	Aspidosperma quebracho-blanco	fruits	Plantae	Apocynaceae			toxic alkaloids: yohimbine, aspidospermine			Berkunsky 2010	van Wyk & Wink 2004, 2015, Wink 2015
Neotropical	Blue-crowned Conure	Thectocercus acuticaudatus	Tabebuia nodosa	flowers	Plantae	Bignoniaceae			anti-microbial anthraquinones and naphthoquinones			Berkunsky 2010	van Wyk & Wink 2004, 2015, Wink 2015
Neotropical	White-eyed Conure	Psittacara leucophtalmus	Psidium guajava	fruits	Plantae	Myrtaceae			anti-microbial essential oils and tannins			J. A. Díaz Luque et al. (unpublished data), Lee et al. 2014	van Wyk & Wink 2004, 2015, Wink 2015
Neotropical	White-eyed Conure	Psittacara leucophtalmus	Ficus sp.	ripen and unripen fruits	Plantae	Moraceae						J.A. Díaz Luque et al. (unpublished data)
Neotropical	White-eyed Conure	Psittacara leucophtalmus	Mangifera indica	fruits	Plantae	Anacardiaceae			anti-bacterial skin			J. A. Díaz Luque et al. (unpublished data)	van Wyk & Wink 2004, 2015, Wink 2015
Neotropical	White-eyed Conure	Psittacara leucophtalmus	Vitex cymosa	fruits	Plantae	Lamiaceae				anti-oxidant polyphenols	iridoid glucosides	J. A. Díaz Luque et al. (unpublished data)	van Wyk & Wink 2004, 2015, Wink 2015
Neotropical	Brown-throated Conure	Eupsittula pertinax	Cereus repandus	flowers, fruits	Plantae	Cactaceae					alkaloids?	V. Sanz (unpublished data)	van Wyk & Wink 2004, 2015, Wink & Van Wyk 2008, Wink 2015
Neotropical	Brown-throated Conure	Eupsittula pertinax	Stenocereus griseus	flowers, fruits	Plantae	Cactaceae					probably neurotoxic alkaloids	V. Sanz (unpublished data)	van Wyk & Wink 2004, 2015, Wink & Van Wyk 2008, Wink 2015
Neotropical	Brown-throated Conure	Eupsittula pertinax	Cnidoscolus urens	seeds	Plantae	Euphorbiaceae					stinging hairs	V. Sanz (unpublished data)	van Wyk & Wink 2004, 2015, Wink 2015
Neotropical	Brown-throated Conure	Eupsittula pertinax	Jatropha gossypiifolia	seeds	Plantae	Euphorbiaceae					toxic phorbol esters	V. Sanz (unpublished data)	van Wyk & Wink 2004, 2015, Wink 2015
Neotropical	Brown-throated Conure	Eupsittula pertinax	Parkinsonia praecox	seeds	Plantae	Fabaceae			toxic non-protein amino acids	anti-oxidant flavonoids		V. Sanz (unpublished data)	Southon et al. 1994, van Wyk & Wink 2004, 2015, Wink 2015
Neotropical	Brown-throated Conure	Eupsittula pertinax	Pithecellobium unguis-cati	seeds	Plantae	Fabaceae			toxic non-protein amino acids			V. Sanz (unpublished data)	Southon et al. 1994, van Wyk & Wink 2004, 2015, Wink 2015
Neotropical	Brown-throated Conure	Eupsittula pertinax	Prosopis juliflora	seeds, fruits, pulp	Plantae	Fabaceae		tannins	tannins, toxic non-protein amino acids	flavonoids, tannins		V. Sanz (unpublished data)	Southon et al. 1994, van Wyk & Wink 2004, 2015, Lisonbee et al. 2009, Wink 2015
Neotropical	Nanday Conure	Aratinga nenday	Anadenanthera colubrina	seeds	Plantae	Fabaceae					hallucinogenic tryptamines and ß-carboline alkaloids in seeds	G. H. F. Seixas (unpublished data)	Southon et al. 1994, van Wyk & Wink 2004, 2015, Wink & Van Wyk 2008, Wink 2015
Neotropical	Nanday Conure	Aratinga nenday	Astronium fraxinifolium	button, seeds	Plantae	Anacardiaceae	anti-parasitic		phenolics, terpenes	phenolics, terpenes		G. H. F. Seixas (unpublished data)	van Wyk & Wink 2004, 2015, Wink 2015
Neotropical	Nanday Conure	Aratinga nenday	Myracrodruon urundeuva	button, flowers, seeds	Plantae	Anacardiaceae	anti-fungal polyphenols		anti-bacterial terpenes	anti-oxidant terpenoids	alkylphenols, lectins	G. H. F. Seixas (unpublished data)	van Wyk & Wink 2004, 2015, Wink 2015
Neotropical	Nanday Conure	Aratinga nenday	Tabebuia heptaphylla	button, flowers, seeds	Plantae	Bignoniaceae			anti-microbial anthraquinones and naphthoquinones			G. H. F. Seixas (unpublished data)	van Wyk & Wink 2004, 2015, Wink 2015
Neotropical	Nanday Conure	Aratinga nenday	Tabebuia impetiginosa	button, flowers, seeds	Plantae	Bignoniaceae			anti-microbial anthraquinones and naphthoquinones			G. H. F. Seixas (unpublished data)	van Wyk & Wink 2004, 2015, Wink 2015
Neotropical	Burrowing Parrot	Cyanoliseus patagonus	Avena fatua	buds, seeds	Plantae	Poaceae				flavonoids	carbohydrates (antinutritive substance)	Sánchez et al. 2016	van Wyk & Wink 2004, 2015, Wink 2015
Neotropical	Burrowing Parrot	Cyanoliseus patagonus	Rumex crispus	buds, seeds	Plantae	Polygonaceae			anti-microbial phenolics	phenolics, oxalic acid	insecticidal	Masello et al. 2006	van Wyk & Wink 2004, 2015, Wink 2015
Neotropical	Burrowing Parrot	Cyanoliseus patagonus	Geoffroea decorticans	buds, seeds	Plantae	Fabaceae			anti-microbial polyphenols	phytoestrogenic isoflavones		Masello et al. 2006	Southon et al. 1994, van Wyk & Wink 2004, 2015, Wink 2015
Neotropical	Burrowing Parrot	Cyanoliseus patagonus	Prosopis caldenia	buds, seeds	Plantae	Fabaceae			toxic non-protein amino acids			Masello et al. 2006	Southon et al. 1994, van Wyk & Wink 2004, 2015, Wink 2015
Neotropical	Burrowing Parrot	Cyanoliseus patagonus	Prosopis chilensis	buds, seeds	Plantae	Fabaceae				anti-oxidant flavonoids		Masello et al. 2006	Southon et al. 1994, van Wyk & Wink 2004, 2015, Wink 2015
Neotropical	Burrowing Parrot	Cyanoliseus patagonus	Prosopis flexuosa	buds, seeds	Plantae	Fabaceae				anti-oxidant flavonoids		Masello et al. 2006	Southon et al. 1994, van Wyk & Wink 2004, 2015, Wink 2015
Neotropical	Burrowing Parrot	Cyanoliseus patagonus	Condalia microphylla	buds, seeds	Plantae	Rhamnaceae				anthocyanins	sterols, insecticidal hydrocarbons	Masello et al. 2006	van Wyk & Wink 2004, 2015, Wink 2015
Neotropical	Burrowing Parrot	Cyanoliseus patagonus	Schinus johnstonii	buds, seeds	Plantae	Anacardiaceae		tannins	anti-microbial phenolics and tannins	phenolics, tannins		Masello et al. 2006	van Wyk & Wink 2004, 2015, Lisonbee et al. 2009, Wink 2015
Neotropical	Burrowing Parrot	Cyanoliseus patagonus	Empetrum rubrum	buds, seeds	Plantae	Ericaceae			anti-microbial phenolics			Masello et al. 2006	van Wyk & Wink 2004, 2015, Wink 2015
Neotropical	Burrowing Parrot	Cyanoliseus patagonus	Lycium chilense	buds, seeds	Plantae	Solanaceae	anti-fungal steroidal alkaloids					Masello et al. 2006	van Wyk & Wink 2004, 2015, Wink 2015
Neotropical	Burrowing Parrot	Cyanoliseus patagonus	Carduus thoermeri	buds, seeds	Plantae	Asteraceae	cytotoxic polyacetylenes		anti-microbial essential oil, cytotoxic polyacetylenes	anti-oxidant flavonoids		Masello et al. 2006	van Wyk & Wink 2004, 2015, Wink 2015
Neotropical	Burrowing Parrot	Cyanoliseus patagonus	Silybum marianum	buds, seeds	Plantae	Asteraceae				anti-oxidant silymarin & other phenolics		Masello et al. 2006	van Wyk & Wink 2004, 2015, Wink 2015
Neotropical	Burrowing Parrot	Cyanoliseus patagonus	Xanthium cavanilesii	buds, seeds	Plantae	Asteraceae					toxic atractyloside	Masello et al. 2006	van Wyk & Wink 2004, 2015, Wink 2015
Neotropical	Burrowing Parrot	Cyanoliseus patagonus	Xanthium spinosum	buds, seeds	Plantae	Asteraceae					toxic atractyloside	Masello et al. 2006	van Wyk & Wink 2004, 2015, Wink 2015
Neotropical	Austral Parakeet	Enicognathus ferrugineus	Araucaria araucana	seeds	Plantae	Araucariaceae			cytotoxic diterpenes			Bullock 1929, Housse 1945, Diaz et al. 2012, Tella et al. 2016	van Wyk & Wink 2004, 2015, Wink 2015
Neotropical	Austral Parakeet	Enicognathus ferrugineus	Drimys winteri	seeds	Plantae	Winteraceae			anti-microbial sesquiterpenes, eugenol, monoterpenes		anti-pyretic, wound healing, diurectic anti-inflammatory agent, and against ulcers	Johnson 1967, Humphrey et al. 1970	Mølgaard et al. 2011
Neotropical	Austral Parakeet	Enicognathus ferrugineus	Chusquea quila	buds, seeds	Plantae	Poaceae			anti-microbial			Forshaw 1989	Mølgaard et al. 2011
Neotropical	Austral Parakeet	Enicognathus ferrugineus	Embothrium coccineum	nectar	Plantae	Proteaceae			anti-microbial			Tella et al. 2016	Mølgaard et al. 2011, Canales et al. 2016
Neotropical	Austral Parakeet	Enicognathus ferrugineus	Lomatia hirsuta	flowers	Plantae	Proteaceae			anti-microbial		laxative, expectorant and anti-inflammatory	Tella et al. 2016	Mølgaard et al. 2011
Neotropical	Austral Parakeet	Enicognathus ferrugineus	Misodendrum punctulatum	flowers, seeds	Plantae	Misodendraceae				anti-oxidant polyprenols		Diaz et al. 2012	van Wyk & Wink 2004, 2015, Wink 2015
Neotropical	Austral Parakeet	Enicognathus ferrugineus	Misodendrum linearifolium	flowers, seeds	Plantae	Misodendraceae				anti-oxidant polyprenols		Diaz et al. 2012	van Wyk & Wink 2004, 2015, Wink 2015
Neotropical	Austral Parakeet	Enicognathus ferrugineus	Populus sp.	buds	Plantae	Salicaceae			tannins	tannins	insecticidal phenolic glycosides	Tella et al. 2016	van Wyk & Wink 2004, 2015, Wink 2015
Neotropical	Austral Parakeet	Enicognathus ferrugineus	Nothofagus pumilio	buds, leaves, flowers (pollen), seeds	Plantae	Nothofagaceae			triterpenoids	flavonoids		Diaz & Kitzberger 2006, Diaz et al. 2012	van Wyk & Wink 2004, 2015, Wink 2015
Neotropical	Austral Parakeet	Enicognathus ferrugineus	Nothofagus obliqua	seeds	Plantae	Nothofagaceae			anti-microbial polyphenols	anti-oxidant polyphenols		Housse 1945, Tella et al. 2016	van Wyk & Wink 2004, 2015, Wink 2015
Neotropical	Austral Parakeet	Enicognathus ferrugineus	Nothofagus antarctica	seeds	Plantae	Nothofagaceae			anti-microbial polyphenols	anti-oxidant polyphenols		Housse 1945, Tella et al. 2016	van Wyk & Wink 2004, 2015, Wink 2015
Neotropical	Austral Parakeet	Enicognathus ferrugineus	Acaena splendens	seeds	Plantae	Rosaceae				flavonoids	strong antipyretic action	Backhouse et al. 2002	Backhouse et al. 2002
Neotropical	Austral Parakeet	Enicognathus ferrugineus	Prunus cerasus	fruits	Plantae	Rosaceae				flavonoids		Tella et al. 2016	Piccolella et al. 2008
Neotropical	Austral Parakeet	Enicognathus ferrugineus	Taraxacum oficinale	seeds	Plantae	Asteraceae				anti--oxidative	anti-inflammatory, anti-carcinogenic, analgesic, anti-hyperglycemic, anti-coagulatory and prebiotic effects	Tella et al. 2016	Schütz et al. 2006
Neotropical	Austral Parakeet	Enicognathus ferrugineus	Cyttaria harioti	fruiting body	Fungi						mitogenic activity on lymphocytes	Tella et al. 2016	Suzuki et al. 1991
Neotropical	Austral Parakeet	Enicognathus ferrugineus	Homoptera	larvae in seed galls of N. pumilio	Animalia							Diaz & Peris 2011, Tella et al. 2016
Neotropical	Austral Parakeet	Enicognathus ferrugineus	Lepidoptera	larvae in seed galls of N. pumilio	Animalia							Diaz & Peris 2011
Neotropical	Austral Parakeet	Enicognathus ferrugineus	Aditrochus fagicolus	larvae in Nothofagus pumilio	Animalia	Pteromalidae						Diaz & Peris 2011
Neotropical	Blue-winged Parrotlet	Forpus xanthopterygius	Garcinia humilis	fruits	Plantae	Clusiaceae	cytotoxic, trypanocidal activities		anti-viral			J. A. Díaz Luque et al. (unpublished data)	van Wyk & Wink 2004, 2015, Wink 2015
Neotropical	Yellow-chevroned Parakeet	Brotogeris chiriri	Attalea princeps	fruit	Plantae	Arecaceae						J. A. Díaz Luque et al. (unpublished data)
Neotropical	Yellow-chevroned Parakeet	Brotogeris chiriri	Acrocomia aculeata	fruit	Plantae	Arecaceae						J. A. Díaz Luque et al. (unpublished data)
Neotropical	Yellow-chevroned Parakeet	Brotogeris chiriri	Psidium guayaba	ripen fruits	Plantae	Myrtaceae			tannins, anti-microbial essential oil	tannins, anti-oxidant tannins		J. A. Díaz Luque et al. (unpublished data)	van Wyk & Wink 2004, 2015, Wink 2015
Neotropical	Yellow-chevroned Parakeet	Brotogeris chiriri	Mangifera indica	ripen fruits	Plantae	Anacardiaceae			anti-bacterial skin			J. A. Díaz Luque et al. (unpublished data)	van Wyk & Wink 2004, 2015, Wink 2015
Neotropical	Yellow-chevroned Parakeet	Brotogeris chiriri	Genipa americana	flower	Plantae	Rubiaceae					cytotoxic iridoid glucosides	J. A. Díaz Luque et al. (unpublished data)	van Wyk & Wink 2004, 2015, Wink 2015
Neotropical	Red-tailed Amazon	Amazona brasilensis	Syagrus romanzoffiana	flowers, seeds and fruits	Plantae	Arecaceae			phenolics	anti-oxidant tannins and phenolics	stilbenoids	Serafini et al. (2011) and P. Serafini & E. Sipinski (unpublished data)	van Wyk & Wink 2004, 2015, Wink 2015
Neotropical	Red-tailed Amazon	Amazona brasilensis	Calophyllum brasiliense	fruits, seeds	Plantae	Clusiaceae			cytotoxic coumarins			Serafini et al. (2011) and P. Serafini & E. Sipinski (unpublished data)	van Wyk & Wink 2004, 2015, Wink 2015
Neotropical	Red-tailed Amazon	Amazona brasilensis	Clusia parviflora	fruits, seeds	Plantae	Clusiaceae			probably anti-microbial triterpenes and phenolics	phenolics		Serafini et al. (2011) and P. Serafini & E. Sipinski (unpublished data)	van Wyk & Wink 2004, 2015, Wink 2015
Neotropical	Red-tailed Amazon	Amazona brasilensis	Pera glabrata	flowers, seeds and fruits	Plantae	Euphorbiaceae	anti-parasitc, anti-fungal				anticholinergic	Serafini et al. (2011) and P. Serafini & E. Sipinski (unpublished data)	van Wyk & Wink 2004, 2015, Wink 2015
Neotropical	Red-tailed Amazon	Amazona brasilensis	Psidium cattleianum	fruits, seeds	Plantae	Myrtaceae			anti-microbial essential oils and tannins	tannins		Serafini et al. (2011) and P. Serafini & E. Sipinski (unpublished data)	van Wyk & Wink 2004, 2015, Wink 2015
Neotropical	Red-tailed Amazon	Amazona brasilensis	Pouteria beaurepairei	fruits, seeds	Plantae	Sapotaceae						Serafini et al. (2011) and P. Serafini & E. Sipinski (unpublished data)
Neotropical	Blue-fronted Amazon	Amazona aestiva	Acanthosyris falcata	fruits	Plantae	Santalaceae						Berkunsky 2010
Neotropical	Blue-fronted Amazon	Amazona aestiva	Achatocarpus praecox	fruits, seeds	Plantae	Achatocarpaceae				flavonoids		Berkunsky 2010	van Wyk & Wink 2004, 2015, Wink 2015
Neotropical	Blue-fronted Amazon	Amazona aestiva	Bulnesia sarmientoi	leaves, seeds	Plantae	Zygophyllaceae			anti-microbial essential oil			Berkunsky 2010	van Wyk & Wink 2004, 2015, Wink 2015
Neotropical	Blue-fronted Amazon	Amazona aestiva	Acacia aroma	fruits, seeds	Plantae	Fabaceae				flavonoids	hallucinogenic tryptamines in seeds, cyanogenic glycosides	Berkunsky 2010	Southon et al. 1994, van Wyk & Wink 2004, 2015, Wink & Van Wyk 2008, Wink 2015
Neotropical	Blue-fronted Amazon	Amazona aestiva	Acacia furcatispina	seeds	Plantae	Fabaceae				flavonoids		Berkunsky 2010	Southon et al. 1994, van Wyk & Wink 2004, 2015, Wink 2015
Neotropical	Blue-fronted Amazon	Amazona aestiva	Acacia praecox	seeds	Plantae	Fabaceae				flavonoids		Berkunsky 2010	Southon et al. 1994, van Wyk & Wink 2004, 2015, Wink 2015
Neotropical	Blue-fronted Amazon	Amazona aestiva	Caesalpinia paraguariensis	fruits, seeds	Plantae	Fabaceae			triterpenes, toxic non-protein amino acids	flavonoids		Berkunsky 2010	Southon et al. 1994, van Wyk & Wink 2004, 2015, Wink 2015
Neotropical	Blue-fronted Amazon	Amazona aestiva	Parkinsonia praecox	seeds	Plantae	Fabaceae			toxic non-protein amino acids	flavonoids		Berkunsky 2010	Southon et al. 1994, van Wyk & Wink 2004, 2015, Wink 2015
Neotropical	Blue-fronted Amazon	Amazona aestiva	Prosopis alba	fruits, seeds	Plantae	Fabaceae			amines	flavonoids		Berkunsky 2010	Southon et al. 1994, van Wyk & Wink 2004, 2015, Wink 2015
Neotropical	Blue-fronted Amazon	Amazona aestiva	Prosopis nigra	fruits, seeds	Plantae	Fabaceae			amines, toxic alkaloids			Berkunsky 2010	Southon et al. 1994, van Wyk & Wink 2004, 2015, Wink 2015
Neotropical	Blue-fronted Amazon	Amazona aestiva	Zyziphus mistol	fruits, seeds	Plantae	Rhamnaceae					toxic peptide alkaloids	Berkunsky 2010	van Wyk & Wink 2004, 2015, Wink 2015
Neotropical	Blue-fronted Amazon	Amazona aestiva	Capparis retusa	flowers, seeds	Plantae	Capparaceae			anti-microbial isothiocyanates, glucosinolates	flavonoids		Berkunsky 2010	van Wyk & Wink 2004, 2015, Wink 2015
Neotropical	Blue-fronted Amazon	Amazona aestiva	Ceiba insignis	seeds	Plantae	Malvaceae				flavonoids		Berkunsky 2010	van Wyk & Wink 2004, 2015, Wink 2015
Neotropical	Blue-fronted Amazon	Amazona aestiva	Aspidosperma quebracho-blanco	fruits	Plantae	Apocynaceae					alkaloids: yohimbine, aspidospermine	Berkunsky 2010	Wink & Van Wyk 2008
Neotropical	Blue-fronted Amazon	Amazona aestiva	Schinopsis lorentzii	seeds	Plantae	Sapindaceae		anti-parasitic tannins	anti-microbial phenolics and tannins	phenolics, tannins		Berkunsky 2010	van Wyk & Wink 2004, 2015, Lisonbee et al. 2009, Wink 2015
Neotropical	Blue-fronted Amazon	Amazona aestiva	Sideroxylon obtusifolium	leaves, seeds	Plantae	Sapotaceae	anti-fungal		triterpenes	flavonoids		Berkunsky 2010	van Wyk & Wink 2004, 2015, Wink 2015
Neotropical	Blue-fronted Amazon	Amazona aestiva	Tabebuia nodosa	flowers, seeds	Plantae	Bignoniaceae			anti-microbial anthraquinones and naphthoquinones			Berkunsky 2010	van Wyk & Wink 2004, 2015, Wink 2015
Neotropical	Blue-fronted Amazon	Amazona aestiva	Anadenanthera colubrina	seeds	Plantae	Fabaceae					hallucinogenic tryptamines and ß-carboline alkaloids in seeds	Seixas 2009	Southon et al. 1994, van Wyk & Wink 2004, 2015, Wink & Van Wyk 2008, Wink 2015
Neotropical	Blue-fronted Amazon	Amazona aestiva	Astronium fraxinifolium	button, seeds	Plantae	Anacardiaceae	anti-parasitic		phenolics, terpenes	phenolics		Seixas 2009	van Wyk & Wink 2004, 2015, Wink 2015
Neotropical	Blue-fronted Amazon	Amazona aestiva	Myracrodruon urundeuva	button, flowers, seeds	Plantae	Anacardiaceae	anti-fungal polyphenols		anti-bacterial, terpenoids	anti-oxidant	alkylphenols, lectins	Seixas 2009	van Wyk & Wink 2004, 2015, Wink 2015
Neotropical	Blue-fronted Amazon	Amazona aestiva	Tabebuia heptaphylla	button, flowers, seeds, leaf	Plantae	Bignoniaceae			anti-microbial anthraquinones and naphthoquinones			Seixas 2009	van Wyk & Wink 2004, 2015, Wink 2015
Neotropical	Blue-fronted Amazon	Amazona aestiva	Tabebuia impetiginosa	button, flowers, nectar, seeds, leaf	Plantae	Bignoniaceae			anti-microbial anthraquinones and naphthoquinones			Seixas 2009	van Wyk & Wink 2004, 2015, Wink 2015
Neotropical	Blue-fronted Amazon	Amazona aestiva	Tabebuia ochracea	flowers, nectar, seeds	Plantae	Bignoniaceae	anti-malaria activities					Seixas 2009	Díaz & Medina 1996
Neotropical	Blue-fronted Amazon	Amazona aestiva	Curatella americana	fruits, seeds	Plantae	Dilleniaceae	anti-fungal		anti-microbial			Seixas 2009	de Toledo et al. 2011
Neotropical	Blue-fronted Amazon	Amazona aestiva	Erythrina dominguezzi	button, flowers, nectar, seeds, leaf	Plantae	Fabaceae-Papilionoideae						Seixas 2009
Neotropical	Blue-fronted Amazon	Amazona aestiva	Luehea paniculata	seeds	Plantae	Malvaceae	anti-parasitic, leishmanicidal and Trypanocidal activity					Seixas 2009	Calixto Júnior et al. 2016
Neotropical	Blue-fronted Amazon	Amazona aestiva	Muntingia calabura	fruits	Plantae	Meliaceae			anti-microbial			Seixas 2009	Zakaria et al. 2010

## Sheet: References to Table S2
Backhouse N, Delporte C, Negrete R, Feliciano SAS, López-Pérez JL (2002) Bioactive phenolic derivatives from Acaena splendens methanol extract. Phytotherapy Research 16:562-566
Berkunsky, I (2010) Ecología reproductiva del Loro Hablador (Amazona aestiva) en el Chaco Argentino. PhD dissertation thesis. University of La Plata, La Plata. 145 pp.
Bullock, DS (1929) Aves de los pinares de Nahuelbuta. Revista Chilena de Historia Natural 33:121-127
Calixto Júnior, J.T., de Morais, S.M., Gomez, C.V., Molas, C.C., Rolon, M., Boligon, A.A., Athayde, M.L., de Morais Oliveira, C.D., Tintino, S.R. & Henrique Douglas, M.C. (2016) Phenolic composition and antiparasitic activity of plants from the Brazilian Northeast “Cerrado”. Saudi Journal of Biological Sciences, 23, 434-440.
Canales N, Montenegro I, Párraga M, Olguín Y, Godoy P, Werner E, Madrid A (2016) In Vitro Antimicrobial Activity of Embothrium coccineum Used as Traditional Medicine in Patagonia against Multiresistant Bacteria. Molecules 21:1441
de Toledo, C.E.M., Britta, E.A., Ceole, L.F., Silva, E.R., de Mello, J.C.P., Dias Filho, B.P., Nakamura, C.V. & Ueda-Nakamura, T. (2011) Antimicrobial and cytotoxic activities of medicinal plants of the Brazilian cerrado, using Brazilian cachaça as extractor liquid. Journal of Ethnopharmacology, 133, 420-425.
Diamond, J., K.D. Bishop & J.D. Gilardi. 1999. Geophagy in New Guinea birds. Ibis 141: 181-193.
Díaz F, Medina JD (1996) Furanonaphthoquinones from Tabebuia ochracea ssp. neochrysanta. Journal of Natural Products 59:423-424
Díaz S, Kitzberger T (2006) High Nothofagus flower consumption and pollen emptying in the southern South American Austral Parakeet (Enicognathus ferrugineus). Austral Ecology 31:759-766
Díaz S, Kitzberger T, Peris S (2012) Food resources and reproductive output of the Austral Parakeet (Enicognathus ferrugineus) in forests of northern Patagonia. Emu 112:234-243
Díaz S, Peris S (2011) Consumption of Larvae by the Austral Parakeet (Enicognathus ferrugineus). Wilson Journal of Ornithology 123:168-171
Forshaw JM (1989) Parrots of the world. 3rd. Ed. Landsdowne Ed., Willoughby
Greene, T.C. 1998. Foraging ecology of the red-crowned parakeet (Cyanoramphus novaezelandiae novaezelandiae) and yellow-crowned parakeet (C. auriceps auriceps) on Little Barrier Island, Hauraki Gulf, New Zealand. New Zealand Journal of Ecology 22: 161-171.
Herath K, Jayasuriya H, Ondeyka JG, Guan Z, Borris RP, Stijfhoorn E, Stevenson D, Wang J, Sharma N, MacNaul K, Menke JG, Ali A, Schulman MJ, Singh SB (2005) Guttiferone I, a New Prenylated Benzophenone from Garcinia humilis as a Liver X Receptor Ligand. Journal of Natural Products 68:617-619
Higgins PJ (Ed.) 1999. Handbook of Australian, New Zealand and Antarctic Birds. (Vol. Volume 4: Parrots to Dollarbird.). Melbourne: Oxford University Press
Housse RE (1945) Las aves de Chile en su clasificación moderna. Su vida y sus costumbres. Ediciones de la Universidad de Chile, Santiago de Chile
Humprey PS, Bridge D, Reynolds PW, Peterson RT (1970) Birds of Isla Grande (Tierra del Fuego). Smithsonian Manual (Smithsonian Institution). University of Kansas Museum of Natural History, Lawrence
Johnson WA (1967) The Birds of Chile and adjacent regions of Argentina, Bolivia and Peru. Vol. 2. Platt Establecimientos Gráficos S. A., Buenos Aires
Lee ATK, Brightsmith DJ, Vargas MP, Leon KQ, Mejia AJ, Marsden SJ (2014) Diet and geophagy across a western amazonian parrot assemblage. Biotropica 46:322-330
Lisonbee L.D., Villalba J.J., Provenza F.D. & Hall J.O. (2009). Tannins and self-medication: Implications for sustainable parasite control in herbivores. Behavioural Processes, 82, 184-189.
Masello JF, Pagnossin ML, Sommer C, Quillfeldt P (2006) Population size, provisioning frequency, flock size and foraging range at the largest known colony of Psittaciformes: the Burrowing Parrots of the north-eastern Patagonian coastal cliffs. Emu 106:69-79
Mee A, R Denny, K Fairclough, DM Pullan & W Boyd-Wallis. 2005. Observations of parrots at a geophagy site in Bolivia. Biota Neotropica 5, 321-324
Mølgaard P, Holler JG, Asar B, Liberna I, Rosenbæk LB, Jebjerg CP, Jørgensen L, Lauritzen J, Guzman A, Adsersen A (2011) Antimicrobial evaluation of Huilliche plant medicine used to treat wounds. Journal of ethnopharmacology 138:219-227
Oliveira, A.I.T.d., Mahmoud, T.S., Nascimento, G.N.L.d., Silva, J.F.M.d., Pimenta, R.S. & Morais, P.B.d. (2016) Chemical Composition and Antimicrobial Potential of Palm Leaf Extracts from Babaçu (Attalea speciosa), Buriti (Mauritia flexuosa), and Macaúba (Acrocomia aculeata). The Scientific World Journal, 2016, 5.
Panizzi AR, Parra JR (2012) Insect bioecology and nutrition for integrated pest management. CRC press.
Piccolella S, Fiorentino A, Pacifico S, D’Abrosca B, Uzzo P, Monaco P (2008) Antioxidant Properties of Sour Cherries (Prunus cerasus L.): Role of Colorless Phytochemicals from the Methanolic Extract of Ripe Fruits. Journal of Agricultural and Food Chemistry 56:1928-1935
Powell, L.L., Powell, T.U., Powell, G.V.N. & Brightsmith, D.J. 2009. Parrots Take it with a Grain of Salt: Available Sodium Content May Drive Collpa (Clay Lick) Selection in Southeastern Peru. Biotropica 41, 279-282.
Robinet O, Bretagnolle V, Clout MN (2003) Activity patterns, habitat use, foraging behaviour and food selection of the Ouvea Parakeet (Eunymphicus cornutus uvaeensis). Emu 103:71-80
Sánchez R, Ballari SA, Bucher EH, Masello JF (2016) Foraging by burrowing parrots has little impact on agricultural crops in north-eastern Patagonia, Argentina. International Journal of Pest Management 62:326-335
Schütz K, Carle R, Schieber A (2006) Taraxacum—A review on its phytochemical and pharmacological profile. Journal of Ethnopharmacology 107:313-323
Seixas, GHF (2009) Ecologia alimentar, abundância em dormitórios e sucesso reprodutivo do papagaio-verdadeiro (Amazona aestiva) (Linnaeus, 1758) (Aves: Psittacidae), em um mosaico de ambientes no Pantanal de Miranda, Mato Grosso do Sul, Brasil. PhD dissertation thesis. University of Federal de Mato Grosso Do Sul, Brasil. 84 pp.
Serafini P., Andriguetto J., Cavalheiro M.L., Klemz C. & Warpechowski M.B. (2011). Análise nutricional na dieta do Papagaio-de-cara-roxa Amazona brasiliensis no Litoral Sul do Estado de São Paulo. Ornithologia, 104-109.
Severo-Neto, F. 2012. Geophagy in two parrot species in southern Pantanal, Brazil. Biota Neotropica 12, 207-209
Southon IW (compiler), Bisby FA, Buckingham J, Harborne JB (editors) (1994) Phytochemical dictionary of the Leguminosae / ILDIS, International Legume Database and Information Service and CHCD. Chapman & Hall Chemical Database
Souza, A.P., Marques, M.R., Mahmoud, T.S., Caputo, B.A., Canhete, G.M., Leite, C.B. & Lima, D.P.d. (2008) Bioprospecting insecticidal compounds from plants native to Mato Grosso do Sul, Brazil. Acta Botanica Brasilica, 22, 1136-1140.
Suzuki T, Naohito O, Adachi Y, Cirelli AF, Covian JA, Yadomae T (1991) Preparation and biological activities of sulfated derivatives of (1→ 3)-β-D-Glucans. Journal of pharmacobio-dynamics 14:256-266
Tella JL, Lambertucci SA, Speziale KL, Hiraldo F (2016) Large-scale impacts of multiple co-occurring invaders on monkey puzzle forest regeneration, native seed predators and their ecological interactions. Global Ecology and Conservation 6:1-15.
van Wyk B -E, Wink (2004) Medicinal plants of the World. Briza, Pretoria (SA)
Van Wyk B-E, Wink (2015) Phytomedicines, Herbal drugs and Poisons. Briza, Pretoria (SA), and Kew Publishing, London
Widmann P, Lacerna I, Diaz S H 2001 Aspects of ecology and conservation of the Philippine cockatoo Cacatua haematuropygia on Rasa Island, Palawan Philippines. Silliman Journal 42:129-148
Wink (2015) Modes of Action of Herbal Medicines and Plant Secondary Metabolites. Medicines 2:251-286
Wink, Van Wyk B-E (2008) Mind-altering and poisonous plants of the world. Briza, Pretoria (SA)
Yenjai, C., Sripontan, S., Sriprajun, P., Kittakoop, P., Jintasirikul, A., Tanticharoen, M. & Thebtaranonth, Y. (2000) Coumarins and carbazoles with antiplasmodial activity from Clausena harmandiana. Planta Medica, 66, 277-279.
Zakaria, Z., Mohamed, A., Jamil, N.M., Rofiee, M., Hussain, M., Sulaiman, M., Teh, L. & Salleh, M. (2011) In vitro antiproliferative and antioxidant activities of the extracts of Muntingia calabura leaves. American Journal of Chinese Medicine, 39, 183-200.
