# Supplementary material for: Can the intake of antiparasitic secondary metabolites explain the low prevalence of hemoparasites among wild Psittaciformes?
Source: Parasit Vectors. 2018 Jun 19;11:357. doi: 10.1186/s13071-018-2940-3 (PMC6008929; doi:10.1186/s13071-018-2940-3)
Supplement: Supplementary file 4 — Scripts and combined dataset to analyse the presence of hemoparasites in Psittaciformes. Analyses and the combined dataset for the effects of diet, habitat, climate, screening method (as factors) and species (as a random variable) on the presence of parasites in the studied individuals using a binomial General Lineal Mixed-Effects Model and model averaging based on Akaike information criterion (AIC) with R. Scripts for the 10-fold cross validation and the calculations of parasite detection probability are also provided. (TXT 34 kb) [file 13071_2018_2940_MOESM4_ESM.txt]

Scripts and combined dataset to analyse the presence of hemoparasites in Psittaciformes


A)
Simulation of the probability that the parasites will actually be detected given the sample size and an expected true prevalence of 0.08213 based on the prevalences observed in wild Psittaciformes (Additional file 1, Table S1)


true.infection.prev <- 0.08213
num.sampled.birds <- [a VALUE = sample size]
reps <- lapply(seq_len(1000), function(x){
   samples <- rbinom(num.sampled.birds, 1, true.infection.prev)
   if(any(samples == 1)){detected <- 'yes'} 
   else {detected <- 'no'}
   data.frame(detected)})
length(which(do.call(rbind,reps)[,1] == 'yes')) / 1000


B)
Generalized Linear Mixed-Effects Models

 
B.1) Script and Results


> setwd("G:/Masello_uni_1/Psittaciformes/Hemoparasites/MS_comparative analyses")
> data <- read.table("table_for_model_select_filtered.csv", header=TRUE, sep=",", na.strings="NA", dec=".", strip.white=TRUE)
> attach(data)
> names(data)
[1] "species"  "infected" "PCR"      "habitat"  "climate"  "diet"    

> infected<-as.factor(data$infected)
> diet<-as.factor(data$diet)
> habitat<-as.factor(data$habitat)
> climate<-as.factor(data$climate)
> PCR<-as.factor(data$PCR)

> levels(diet)
[1] "herb" "omni"

> levels(habitat)
[1] "forest"    "nonforest"

> levels(climate)
[1] "nontropical" "tropical"   

> levels(PCR)
[1] "no"  "yes"

> levels(species)
 [1] "Amazonaaestiva"             "Amazonaamazonica"           "Amazonaautumnalis"         
 [4] "Amazonafarinosa"            "Amazonaochrocephala"        "Araararauna"               
 [7] "Araglaucogularis"           "Aramilitaris"               "Aratingacanicularis"       
[10] "Aratingawagleri"            "Aratingaweddelli"           "Brotogerischiriri"         
[13] "Brotogeriscyanoptera"       "Brotogerisjugularis"        "Brotogerissanctithomae"    
[16] "Cyanoliseuspatagonus"       "Cyanoramphusforbesi"        "Cyanoramphusnovaezelandiae"
[19] "Cyanoramphussaisseti"       "Enicognathusferrugineus"    "Eunymphicuscornutus"       
[22] "Eunymphicusuvaeensis"       "Eupsittulaaurea"            "Eupsittulapertinax"        
[25] "Forpuspasserinus"           "Forpusxanthopterygius"      "Orthopsittacamanilata"     
[28] "Pionopsittahaematotis"      "Pionusmenstruus"            "Pyrrhuracalliptera"        
[31] "Pyrrhurarhodogaster"        "Thectocercusacuticaudatus"  "Touithuetii"               
[34] "Trichoglossushaematodus"   

> library(lme4)

> m1<-glmer(infected~diet+habitat+climate+PCR+(1|species), family=binomial)
> library(MuMIn)
> options(na.action=na.fail)
> dredge(m1)

Fixed term is "(Intercept)"

Global model call: glmer(formula = infected ~ diet + habitat + climate + PCR + (1 | 
    species), family = binomial)
---
Model selection table 
   (Intrc) climt diet habtt PCR df logLik   AICc  delta weight
3  -8.039        +              3  -121.642 249.3 0.00  0.241 
7  -7.286        +    +         4  -121.240 250.6 1.23  0.130 
11 -7.338        +          +   4  -121.486 251.0 1.72  0.102 
4  -6.944  +     +              4  -121.502 251.1 1.75  0.100 
1  -9.253                       2  -123.755 251.5 2.20  0.080 
8  -5.847  +     +    +         5  -120.928 252.0 2.64  0.064 
12 -5.287  +     +          +   5  -121.107 252.3 3.00  0.054 
15 -6.820        +    +     +   5  -121.167 252.5 3.12  0.051 
2  -6.769  +                    3  -123.407 252.9 3.53  0.041 
5  -9.022             +         3  -123.715 253.5 4.15  0.030 
9  -9.299                   +   3  -123.755 253.6 4.22  0.029 
16 -4.794  +     +    +     +   6  -120.720 253.6 4.27  0.028 
6  -6.451  +          +         4  -123.284 254.6 5.32  0.017 
10 -6.608  +                +   4  -123.391 254.9 5.53  0.015 
13 -9.165             +     +   4  -123.706 255.5 6.16  0.011 
14 -6.437  +          +     +   5  -123.284 256.7 7.35  0.006 

Models ranked by AICc(x) 
Random terms (all models): 
�1 | species�

> d1 <-dredge(m1)
Fixed term is "(Intercept)"

> avg1<-model.avg(d1,subset=delta<2, revised.var=TRUE)
> summary(avg1)

Call:
model.avg.model.selection(object = d1, subset = delta < 2, revised.var = TRUE)

Component model call: 
glmer(formula = infected ~ <4 unique rhs>, family = binomial)

Component models: 
   df  logLik   AICc delta weight
2   3 -121.64 249.33  0.00   0.42
23  4 -121.24 250.56  1.23   0.23
24  4 -121.49 251.05  1.72   0.18
12  4 -121.50 251.08  1.75   0.17

Term codes: 
climate    diet habitat     PCR 
      1       2       3       4 

Model-averaged coefficients: 
                 Estimate Std. Error Adjusted SE z value Pr(>|z|)   
(Intercept)        -7.551      2.304       2.309   3.270  0.00108 **
dietomni            7.540      3.702       3.711   2.032  0.04216 * 
habitatnonforest   -2.814      3.582       3.590   0.784  0.43313   
PCRyes             -1.352      2.458       2.464   0.549  0.58312   
climatetropical    -1.345      2.478       2.484   0.541  0.58829   

Full model-averaged coefficients (with shrinkage): 
                 Estimate Std. Error Adjusted SE z value Pr(>|z|)   
(Intercept)       -7.5515     2.3041      2.3093   3.270  0.00108 **
dietomni           7.5404     3.7024      3.7110   2.032  0.04216 * 
habitatnonforest  -0.6398     2.0754      2.0787   0.308  0.75826   
PCRyes            -0.2404     1.1582      1.1604   0.207  0.83585   
climatetropical   -0.2353     1.1557      1.1579   0.203  0.83897   
---
Signif. codes:  0 �***� 0.001 �**� 0.01 �*� 0.05 �.� 0.1 � � 1

Relative variable importance: 
                     diet habitat PCR  climate
Importance:          1.00 0.23    0.18 0.17   
N containing models:    4    1       1    1   

> m9<-glmer(infected~diet + (1|species), family=binomial, data = data, control = glmerControl(optCtrl = list(maxfun = 2000000)))
> PredInf <- predict(m9, newdata = data[data$infected == "yes", ], type = "response") # Infected
> PredNotInf <- predict(m9, newdata = data[data$infected == "no", ], type = "response") # Not infected
> wilcox.test(PredInf, PredNotInf)$statistic / ( length(PredInf) * length(PredNotInf) )

       AUC 
0.914611 

> #odds ratio
> exp(7.5404)
[1] 1882.583

> exp(-0.6398)
[1] 0.5273979

> exp(-0.2404)
[1] 0.7863133

> exp(-0.2353)
[1] 0.7903337

> #Data <- data
> Freq <- table(data$species)
> #names(Freq[Freq > 2])
> Data <- data[data$species %in% names(Freq[Freq > 2]), ]
> Data$Group <- rep(x = c(1:10), length.out = nrow(Data))
> Auc <- rep(NA, 100)
> Counter <- 1
> for(y in 1:10){
+   Data$Group <- sample(Data$Group)
+   for(i in 1:10){
+     Train <- Data[Data$Group != i, ] 
+     Test <- Data[Data$Group == i, ] 
+     m1<-glmer(infected ~ diet + (1|species), family=binomial, data = Train, 
+               control = glmerControl(optCtrl = list(maxfun = 2000000)))
+     if( nrow(Test[Test$infected == "yes", ]) > 0 & nrow(Test[Test$infected == "no", ]) > 0 ){
+       PredInf <- predict(m1, newdata = Test[Test$infected == "yes", ], type = "response") # Infected
+       PredNotInf <- predict(m1, newdata = Test[Test$infected == "no", ], type = "response") # Not infected
+       Auc[Counter] <- wilcox.test(PredInf, PredNotInf)$statistic / ( length(PredInf) * length(PredNotInf) )
+     }
+     Counter <- Counter + 1
+   }
+ }

> mean(Auc, na.rm = TRUE)
[1] 0.8974439
> for(y in 1:10){
+   Data$Group <- sample(Data$Group)
+   for(i in 1:10){
+     Train <- Data[Data$Group != i, ] 
+     Test <- Data[Data$Group == i, ] 
+     m1<-glmer(infected ~ diet + (1|species), family=binomial, data = Train, 
+               control = glmerControl(optCtrl = list(maxfun = 2000000)))
+     if( nrow(Test[Test$infected == "yes", ]) > 0 & nrow(Test[Test$infected == "no", ]) > 0 ){
+       PredInf <- predict(m1, newdata = Test[Test$infected == "yes", ], type = "response") # Infected
+       PredNotInf <- predict(m1, newdata = Test[Test$infected == "no", ], type = "response") # Not infected
+       Auc[Counter] <- wilcox.test(PredInf, PredNotInf)$statistic / ( length(PredInf) * length(PredNotInf) )
+     }
+     Counter <- Counter + 1
+   }
+ }


> mean(AUC, na.rm = TRUE)
[1] 0.9015353


B.2) Combined dataset

species,infected,PCR,habitat,climate,diet
Amazonaaestiva,no,yes,forest,nontropical,herb
Amazonaaestiva,no,yes,forest,nontropical,herb
Amazonaaestiva,no,yes,forest,nontropical,herb
Amazonaaestiva,no,yes,forest,nontropical,herb
Amazonaaestiva,no,yes,forest,nontropical,herb
Amazonaaestiva,no,yes,forest,nontropical,herb
Amazonaaestiva,no,yes,forest,nontropical,herb
Amazonaaestiva,no,yes,forest,nontropical,herb
Amazonaaestiva,no,yes,forest,nontropical,herb
Amazonaaestiva,no,yes,forest,nontropical,herb
Amazonaaestiva,no,yes,forest,nontropical,herb
Amazonaaestiva,no,yes,forest,nontropical,herb
Amazonaaestiva,no,yes,forest,nontropical,herb
Amazonaaestiva,no,yes,forest,nontropical,herb
Amazonaaestiva,no,yes,forest,nontropical,herb
Amazonaaestiva,no,yes,forest,nontropical,herb
Amazonaaestiva,no,yes,forest,nontropical,herb
Amazonaaestiva,no,yes,forest,nontropical,herb
Amazonaaestiva,no,yes,forest,nontropical,herb
Amazonaaestiva,no,yes,forest,nontropical,herb
Amazonaaestiva,no,no,forest,nontropical,herb
Amazonaamazonica,no,no,forest,tropical,herb
Amazonaautumnalis,no,no,forest,tropical,herb
Amazonafarinosa,no,no,forest,tropical,herb
Amazonafarinosa,no,no,forest,tropical,herb
Amazonafarinosa,no,no,forest,tropical,herb
Amazonafarinosa,no,no,forest,tropical,herb
Amazonafarinosa,no,no,forest,tropical,herb
Amazonafarinosa,no,no,forest,tropical,herb
Amazonafarinosa,no,no,forest,tropical,herb
Amazonafarinosa,no,no,forest,tropical,herb
Amazonaochrocephala,no,no,forest,tropical,herb
Amazonaochrocephala,no,no,forest,tropical,herb
Araararauna,no,yes,forest,tropical,herb
Araararauna,no,yes,forest,tropical,herb
Araararauna,no,yes,forest,tropical,herb
Araglaucogularis,no,yes,forest,tropical,herb
Araglaucogularis,no,yes,forest,tropical,herb
Araglaucogularis,no,yes,forest,tropical,herb
Araglaucogularis,no,yes,forest,tropical,herb
Araglaucogularis,no,yes,forest,tropical,herb
Araglaucogularis,no,yes,forest,tropical,herb
Aramilitaris,yes,no,forest,nontropical,herb
Aramilitaris,no,no,forest,nontropical,herb
Aramilitaris,yes,no,forest,nontropical,herb
Aramilitaris,no,no,forest,nontropical,herb
Aramilitaris,no,no,forest,nontropical,herb
Aratingacanicularis,no,no,nonforest,tropical,omni
Aratingacanicularis,no,no,nonforest,tropical,omni
Aratingacanicularis,no,no,nonforest,tropical,omni
Aratingacanicularis,no,no,nonforest,tropical,omni
Aratingacanicularis,no,no,nonforest,tropical,omni
Aratingacanicularis,no,no,nonforest,tropical,omni
Aratingacanicularis,no,no,nonforest,tropical,omni
Aratingacanicularis,no,no,nonforest,tropical,omni
Aratingacanicularis,no,no,nonforest,tropical,omni
Aratingacanicularis,no,no,nonforest,tropical,omni
Aratingacanicularis,no,no,nonforest,tropical,omni
Aratingacanicularis,no,no,nonforest,tropical,omni
Aratingacanicularis,no,no,nonforest,tropical,omni
Aratingawagleri,no,no,forest,tropical,herb
Aratingawagleri,no,no,forest,tropical,herb
Aratingawagleri,no,no,forest,tropical,herb
Aratingaweddelli,no,no,forest,tropical,herb
Aratingaweddelli,no,no,forest,tropical,herb
Aratingaweddelli,no,no,forest,tropical,herb
Aratingaweddelli,no,no,forest,tropical,herb
Aratingaweddelli,no,no,forest,tropical,herb
Aratingaweddelli,no,no,forest,tropical,herb
Aratingaweddelli,no,no,forest,tropical,herb
Aratingaweddelli,no,no,forest,tropical,herb
Aratingaweddelli,no,no,forest,tropical,herb
Aratingaweddelli,no,no,forest,tropical,herb
Aratingaweddelli,no,no,forest,tropical,herb
Aratingaweddelli,no,no,forest,tropical,herb
Aratingaweddelli,no,no,forest,tropical,herb
Aratingaweddelli,no,no,forest,tropical,herb
Aratingaweddelli,no,no,forest,tropical,herb
Aratingaweddelli,no,no,forest,tropical,herb
Aratingaweddelli,no,no,forest,tropical,herb
Aratingaweddelli,no,no,forest,tropical,herb
Aratingaweddelli,no,no,forest,tropical,herb
Aratingaweddelli,no,no,forest,tropical,herb
Aratingaweddelli,no,no,forest,tropical,herb
Aratingaweddelli,no,no,forest,tropical,herb
Aratingaweddelli,no,no,forest,tropical,herb
Aratingaweddelli,no,no,forest,tropical,herb
Aratingaweddelli,no,no,forest,tropical,herb
Aratingaweddelli,no,no,forest,tropical,herb
Aratingaweddelli,no,no,forest,tropical,herb
Aratingaweddelli,no,no,forest,tropical,herb
Aratingaweddelli,no,no,forest,tropical,herb
Aratingaweddelli,no,no,forest,tropical,herb
Aratingaweddelli,no,no,forest,tropical,herb
Aratingaweddelli,no,no,forest,tropical,herb
Aratingaweddelli,no,no,forest,tropical,herb
Aratingaweddelli,no,no,forest,tropical,herb
Aratingaweddelli,no,no,forest,tropical,herb
Aratingaweddelli,no,no,forest,tropical,herb
Aratingaweddelli,no,no,forest,tropical,herb
Aratingaweddelli,no,no,forest,tropical,herb
Brotogerischiriri,no,no,forest,nontropical,herb
Brotogerischiriri,no,no,forest,nontropical,herb
Brotogerischiriri,no,yes,forest,tropical,herb
Brotogerischiriri,no,yes,forest,tropical,herb
Brotogerischiriri,no,yes,forest,tropical,herb
Brotogerischiriri,no,yes,forest,tropical,herb
Brotogeriscyanoptera,no,no,forest,tropical,herb
Brotogerisjugularis,no,no,nonforest,tropical,herb
Brotogerisjugularis,no,no,nonforest,tropical,herb
Brotogerisjugularis,no,no,nonforest,tropical,herb
Brotogerisjugularis,no,no,nonforest,tropical,herb
Brotogerisjugularis,no,no,forest,tropical,herb
Brotogerissanctithomae,no,no,forest,tropical,herb
Brotogerissanctithomae,no,no,forest,tropical,herb
Brotogerissanctithomae,no,no,forest,tropical,herb
Brotogerissanctithomae,no,no,forest,tropical,herb
Brotogerissanctithomae,no,no,forest,tropical,herb
Brotogerissanctithomae,no,no,forest,tropical,herb
Brotogerissanctithomae,no,no,forest,tropical,herb
Brotogerissanctithomae,no,no,forest,tropical,herb
Brotogerissanctithomae,no,no,forest,tropical,herb
Brotogerissanctithomae,no,no,forest,tropical,herb
Brotogerissanctithomae,no,no,forest,tropical,herb
Brotogerissanctithomae,no,no,forest,tropical,herb
Brotogerissanctithomae,no,no,forest,tropical,herb
Cyanoliseuspatagonus,no,yes,nonforest,nontropical,herb
Cyanoliseuspatagonus,no,yes,nonforest,nontropical,herb
Cyanoliseuspatagonus,no,yes,nonforest,nontropical,herb
Cyanoliseuspatagonus,no,yes,nonforest,nontropical,herb
Cyanoliseuspatagonus,no,yes,nonforest,nontropical,herb
Cyanoliseuspatagonus,no,yes,nonforest,nontropical,herb
Cyanoliseuspatagonus,no,yes,nonforest,nontropical,herb
Cyanoliseuspatagonus,no,yes,nonforest,nontropical,herb
Cyanoliseuspatagonus,no,yes,nonforest,nontropical,herb
Cyanoliseuspatagonus,no,yes,nonforest,nontropical,herb
Cyanoliseuspatagonus,no,yes,nonforest,nontropical,herb
Cyanoliseuspatagonus,no,yes,nonforest,nontropical,herb
Cyanoliseuspatagonus,no,yes,nonforest,nontropical,herb
Cyanoliseuspatagonus,no,yes,nonforest,nontropical,herb
Cyanoliseuspatagonus,no,yes,nonforest,nontropical,herb
Cyanoliseuspatagonus,no,yes,nonforest,nontropical,herb
Cyanoliseuspatagonus,no,yes,nonforest,nontropical,herb
Cyanoliseuspatagonus,no,yes,nonforest,nontropical,herb
Cyanoliseuspatagonus,no,yes,nonforest,nontropical,herb
Cyanoliseuspatagonus,no,yes,nonforest,nontropical,herb
Cyanoliseuspatagonus,no,yes,nonforest,nontropical,herb
Cyanoliseuspatagonus,no,yes,nonforest,nontropical,herb
Cyanoliseuspatagonus,no,yes,nonforest,nontropical,herb
Cyanoliseuspatagonus,no,yes,nonforest,nontropical,herb
Cyanoliseuspatagonus,no,yes,nonforest,nontropical,herb
Cyanoliseuspatagonus,no,yes,nonforest,nontropical,herb
Cyanoliseuspatagonus,no,yes,nonforest,nontropical,herb
Cyanoliseuspatagonus,no,yes,nonforest,nontropical,herb
Cyanoliseuspatagonus,no,yes,nonforest,nontropical,herb
Cyanoliseuspatagonus,no,yes,nonforest,nontropical,herb
Cyanoliseuspatagonus,no,yes,nonforest,nontropical,herb
Cyanoliseuspatagonus,no,yes,nonforest,nontropical,herb
Cyanoliseuspatagonus,no,yes,nonforest,nontropical,herb
Cyanoliseuspatagonus,no,yes,nonforest,nontropical,herb
Cyanoliseuspatagonus,no,yes,nonforest,nontropical,herb
Cyanoliseuspatagonus,no,yes,nonforest,nontropical,herb
Cyanoliseuspatagonus,no,yes,nonforest,nontropical,herb
Cyanoliseuspatagonus,no,yes,nonforest,nontropical,herb
Cyanoliseuspatagonus,no,yes,nonforest,nontropical,herb
Cyanoliseuspatagonus,no,yes,nonforest,nontropical,herb
Cyanoliseuspatagonus,no,yes,nonforest,nontropical,herb
Cyanoliseuspatagonus,no,yes,nonforest,nontropical,herb
Cyanoliseuspatagonus,no,yes,nonforest,nontropical,herb
Cyanoliseuspatagonus,no,yes,nonforest,nontropical,herb
Cyanoliseuspatagonus,no,yes,nonforest,nontropical,herb
Cyanoliseuspatagonus,no,yes,nonforest,nontropical,herb
Cyanoliseuspatagonus,no,yes,nonforest,nontropical,herb
Cyanoliseuspatagonus,no,yes,nonforest,nontropical,herb
Cyanoliseuspatagonus,no,yes,nonforest,nontropical,herb
Cyanoliseuspatagonus,no,yes,nonforest,nontropical,herb
Cyanoliseuspatagonus,no,yes,nonforest,nontropical,herb
Cyanoliseuspatagonus,no,yes,nonforest,nontropical,herb
Cyanoliseuspatagonus,no,yes,nonforest,nontropical,herb
Cyanoliseuspatagonus,no,yes,nonforest,nontropical,herb
Cyanoliseuspatagonus,no,yes,nonforest,nontropical,herb
Cyanoliseuspatagonus,no,yes,nonforest,nontropical,herb
Cyanoliseuspatagonus,no,yes,nonforest,nontropical,herb
Cyanoliseuspatagonus,no,yes,nonforest,nontropical,herb
Cyanoliseuspatagonus,no,yes,nonforest,nontropical,herb
Cyanoliseuspatagonus,no,yes,nonforest,nontropical,herb
Cyanoliseuspatagonus,no,yes,nonforest,nontropical,herb
Cyanoliseuspatagonus,no,yes,nonforest,nontropical,herb
Cyanoliseuspatagonus,no,yes,nonforest,nontropical,herb
Cyanoliseuspatagonus,no,yes,nonforest,nontropical,herb
Cyanoliseuspatagonus,no,yes,nonforest,nontropical,herb
Cyanoliseuspatagonus,no,yes,nonforest,nontropical,herb
Cyanoliseuspatagonus,no,yes,nonforest,nontropical,herb
Cyanoliseuspatagonus,no,yes,nonforest,nontropical,herb
Cyanoliseuspatagonus,no,yes,nonforest,nontropical,herb
Cyanoliseuspatagonus,no,yes,nonforest,nontropical,herb
Cyanoliseuspatagonus,no,yes,nonforest,nontropical,herb
Cyanoliseuspatagonus,no,yes,nonforest,nontropical,herb
Cyanoliseuspatagonus,no,yes,nonforest,nontropical,herb
Cyanoliseuspatagonus,no,yes,nonforest,nontropical,herb
Cyanoliseuspatagonus,no,yes,nonforest,nontropical,herb
Cyanoliseuspatagonus,no,yes,nonforest,nontropical,herb
Cyanoliseuspatagonus,no,yes,nonforest,nontropical,herb
Cyanoliseuspatagonus,no,yes,nonforest,nontropical,herb
Cyanoliseuspatagonus,no,yes,nonforest,nontropical,herb
Cyanoliseuspatagonus,no,yes,nonforest,nontropical,herb
Cyanoliseuspatagonus,no,yes,nonforest,nontropical,herb
Cyanoliseuspatagonus,no,yes,nonforest,nontropical,herb
Cyanoliseuspatagonus,no,yes,nonforest,nontropical,herb
Cyanoliseuspatagonus,no,yes,nonforest,nontropical,herb
Cyanoliseuspatagonus,no,yes,nonforest,nontropical,herb
Cyanoliseuspatagonus,no,yes,nonforest,nontropical,herb
Cyanoliseuspatagonus,no,yes,nonforest,nontropical,herb
Cyanoliseuspatagonus,no,yes,nonforest,nontropical,herb
Cyanoliseuspatagonus,no,yes,nonforest,nontropical,herb
Cyanoliseuspatagonus,no,yes,nonforest,nontropical,herb
Cyanoliseuspatagonus,no,yes,nonforest,nontropical,herb
Cyanoliseuspatagonus,no,yes,nonforest,nontropical,herb
Cyanoliseuspatagonus,no,yes,nonforest,nontropical,herb
Cyanoliseuspatagonus,no,yes,nonforest,nontropical,herb
Cyanoramphusforbesi,no,yes,nonforest,nontropical,herb
Cyanoramphusforbesi,no,yes,nonforest,nontropical,herb
Cyanoramphusforbesi,no,yes,nonforest,nontropical,herb
Cyanoramphusforbesi,no,yes,nonforest,nontropical,herb
Cyanoramphusforbesi,no,yes,nonforest,nontropical,herb
Cyanoramphusforbesi,no,yes,nonforest,nontropical,herb
Cyanoramphusforbesi,no,yes,nonforest,nontropical,herb
Cyanoramphusforbesi,no,yes,nonforest,nontropical,herb
Cyanoramphusforbesi,no,yes,nonforest,nontropical,herb
Cyanoramphusforbesi,no,yes,nonforest,nontropical,herb
Cyanoramphusforbesi,no,yes,nonforest,nontropical,herb
Cyanoramphusforbesi,no,yes,nonforest,nontropical,herb
Cyanoramphusforbesi,no,yes,nonforest,nontropical,herb
Cyanoramphusforbesi,no,yes,nonforest,nontropical,herb
Cyanoramphusforbesi,no,yes,nonforest,nontropical,herb
Cyanoramphusforbesi,no,yes,nonforest,nontropical,herb
Cyanoramphusforbesi,no,yes,nonforest,nontropical,herb
Cyanoramphusforbesi,no,yes,nonforest,nontropical,herb
Cyanoramphusforbesi,no,yes,nonforest,nontropical,herb
Cyanoramphusforbesi,no,yes,nonforest,nontropical,herb
Cyanoramphusforbesi,no,yes,nonforest,nontropical,herb
Cyanoramphusforbesi,no,yes,nonforest,nontropical,herb
Cyanoramphusforbesi,no,yes,nonforest,nontropical,herb
Cyanoramphusforbesi,no,yes,nonforest,nontropical,herb
Cyanoramphusforbesi,no,yes,nonforest,nontropical,herb
Cyanoramphusforbesi,no,yes,nonforest,nontropical,herb
Cyanoramphusforbesi,no,yes,nonforest,nontropical,herb
Cyanoramphusforbesi,no,yes,nonforest,nontropical,herb
Cyanoramphusforbesi,no,yes,nonforest,nontropical,herb
Cyanoramphusforbesi,no,yes,nonforest,nontropical,herb
Cyanoramphusnovaezelandiae,yes,yes,forest,nontropical,omni
Cyanoramphusnovaezelandiae,yes,yes,forest,nontropical,omni
Cyanoramphusnovaezelandiae,yes,yes,forest,nontropical,omni
Cyanoramphusnovaezelandiae,yes,yes,forest,nontropical,omni
Cyanoramphusnovaezelandiae,no,yes,forest,nontropical,omni
Cyanoramphusnovaezelandiae,no,yes,forest,nontropical,omni
Cyanoramphusnovaezelandiae,no,yes,forest,nontropical,omni
Cyanoramphusnovaezelandiae,no,yes,forest,nontropical,omni
Cyanoramphusnovaezelandiae,no,yes,forest,nontropical,omni
Cyanoramphusnovaezelandiae,no,yes,forest,nontropical,omni
Cyanoramphusnovaezelandiae,no,yes,forest,nontropical,omni
Cyanoramphusnovaezelandiae,no,yes,forest,nontropical,omni
Cyanoramphusnovaezelandiae,no,yes,forest,nontropical,omni
Cyanoramphusnovaezelandiae,no,yes,forest,nontropical,omni
Cyanoramphusnovaezelandiae,no,yes,forest,nontropical,omni
Cyanoramphusnovaezelandiae,no,yes,forest,nontropical,omni
Cyanoramphusnovaezelandiae,no,yes,forest,nontropical,omni
Cyanoramphusnovaezelandiae,no,yes,forest,nontropical,omni
Cyanoramphusnovaezelandiae,no,yes,forest,nontropical,omni
Cyanoramphusnovaezelandiae,no,yes,forest,nontropical,omni
Cyanoramphusnovaezelandiae,no,yes,forest,nontropical,omni
Cyanoramphusnovaezelandiae,no,yes,forest,nontropical,omni
Cyanoramphusnovaezelandiae,no,yes,forest,nontropical,omni
Cyanoramphusnovaezelandiae,no,yes,forest,nontropical,omni
Cyanoramphusnovaezelandiae,no,yes,forest,nontropical,omni
Cyanoramphusnovaezelandiae,no,yes,forest,nontropical,omni
Cyanoramphusnovaezelandiae,no,yes,forest,nontropical,omni
Cyanoramphusnovaezelandiae,no,yes,forest,nontropical,omni
Cyanoramphusnovaezelandiae,no,yes,forest,nontropical,omni
Cyanoramphusnovaezelandiae,no,yes,forest,nontropical,omni
Cyanoramphusnovaezelandiae,no,yes,forest,nontropical,omni
Cyanoramphusnovaezelandiae,no,yes,forest,nontropical,omni
Cyanoramphusnovaezelandiae,no,yes,forest,nontropical,omni
Cyanoramphusnovaezelandiae,no,yes,forest,nontropical,omni
Cyanoramphusnovaezelandiae,no,yes,forest,nontropical,omni
Cyanoramphusnovaezelandiae,no,yes,forest,nontropical,omni
Cyanoramphusnovaezelandiae,no,yes,forest,nontropical,omni
Cyanoramphusnovaezelandiae,no,yes,forest,nontropical,omni
Cyanoramphusnovaezelandiae,no,yes,forest,nontropical,omni
Cyanoramphusnovaezelandiae,no,yes,forest,nontropical,omni
Cyanoramphusnovaezelandiae,no,yes,forest,nontropical,omni
Cyanoramphusnovaezelandiae,no,yes,forest,nontropical,omni
Cyanoramphusnovaezelandiae,yes,yes,forest,nontropical,omni
Cyanoramphusnovaezelandiae,yes,yes,forest,nontropical,omni
Cyanoramphusnovaezelandiae,yes,yes,forest,nontropical,omni
Cyanoramphusnovaezelandiae,yes,yes,forest,nontropical,omni
Cyanoramphusnovaezelandiae,yes,yes,forest,nontropical,omni
Cyanoramphusnovaezelandiae,yes,yes,forest,nontropical,omni
Cyanoramphusnovaezelandiae,no,yes,forest,nontropical,omni
Cyanoramphusnovaezelandiae,no,yes,forest,nontropical,omni
Cyanoramphusnovaezelandiae,no,yes,forest,nontropical,omni
Cyanoramphusnovaezelandiae,no,yes,forest,nontropical,omni
Cyanoramphusnovaezelandiae,no,yes,forest,nontropical,omni
Cyanoramphusnovaezelandiae,no,yes,forest,nontropical,omni
Cyanoramphusnovaezelandiae,no,yes,forest,nontropical,omni
Cyanoramphusnovaezelandiae,no,yes,forest,nontropical,omni
Cyanoramphusnovaezelandiae,no,yes,forest,nontropical,omni
Cyanoramphusnovaezelandiae,no,yes,forest,nontropical,omni
Cyanoramphusnovaezelandiae,no,yes,forest,nontropical,omni
Cyanoramphusnovaezelandiae,no,yes,forest,nontropical,omni
Cyanoramphusnovaezelandiae,no,yes,forest,nontropical,omni
Cyanoramphusnovaezelandiae,no,yes,forest,nontropical,omni
Cyanoramphusnovaezelandiae,no,yes,forest,nontropical,omni
Cyanoramphusnovaezelandiae,no,yes,forest,nontropical,omni
Cyanoramphusnovaezelandiae,no,yes,forest,nontropical,omni
Cyanoramphusnovaezelandiae,no,yes,forest,nontropical,omni
Cyanoramphusnovaezelandiae,no,yes,forest,nontropical,omni
Cyanoramphusnovaezelandiae,no,yes,forest,nontropical,omni
Cyanoramphusnovaezelandiae,no,yes,forest,nontropical,omni
Cyanoramphusnovaezelandiae,no,yes,forest,nontropical,omni
Cyanoramphusnovaezelandiae,no,yes,forest,nontropical,omni
Cyanoramphusnovaezelandiae,no,yes,forest,nontropical,omni
Cyanoramphusnovaezelandiae,no,yes,forest,nontropical,omni
Cyanoramphusnovaezelandiae,no,yes,forest,nontropical,omni
Cyanoramphusnovaezelandiae,no,yes,forest,nontropical,omni
Cyanoramphusnovaezelandiae,no,yes,forest,nontropical,omni
Cyanoramphusnovaezelandiae,yes,yes,forest,nontropical,omni
Cyanoramphusnovaezelandiae,yes,yes,forest,nontropical,omni
Cyanoramphusnovaezelandiae,yes,yes,forest,nontropical,omni
Cyanoramphusnovaezelandiae,yes,yes,forest,nontropical,omni
Cyanoramphusnovaezelandiae,yes,yes,forest,nontropical,omni
Cyanoramphusnovaezelandiae,yes,yes,forest,nontropical,omni
Cyanoramphusnovaezelandiae,yes,yes,forest,nontropical,omni
Cyanoramphusnovaezelandiae,yes,yes,forest,nontropical,omni
Cyanoramphusnovaezelandiae,yes,yes,forest,nontropical,omni
Cyanoramphusnovaezelandiae,no,yes,forest,nontropical,omni
Cyanoramphusnovaezelandiae,no,yes,forest,nontropical,omni
Cyanoramphusnovaezelandiae,no,yes,forest,nontropical,omni
Cyanoramphusnovaezelandiae,no,yes,forest,nontropical,omni
Cyanoramphusnovaezelandiae,no,yes,forest,nontropical,omni
Cyanoramphusnovaezelandiae,no,yes,forest,nontropical,omni
Cyanoramphusnovaezelandiae,no,yes,forest,nontropical,omni
Cyanoramphusnovaezelandiae,no,yes,forest,nontropical,omni
Cyanoramphusnovaezelandiae,no,yes,forest,nontropical,omni
Cyanoramphusnovaezelandiae,no,yes,forest,nontropical,omni
Cyanoramphusnovaezelandiae,no,yes,forest,nontropical,omni
Cyanoramphusnovaezelandiae,no,yes,forest,nontropical,omni
Cyanoramphusnovaezelandiae,no,yes,forest,nontropical,omni
Cyanoramphussaisseti,no,yes,forest,tropical,herb
Enicognathusferrugineus,yes,yes,forest,nontropical,omni
Enicognathusferrugineus,yes,yes,forest,nontropical,omni
Enicognathusferrugineus,yes,yes,forest,nontropical,omni
Enicognathusferrugineus,yes,yes,forest,nontropical,omni
Enicognathusferrugineus,yes,yes,forest,nontropical,omni
Enicognathusferrugineus,yes,yes,forest,nontropical,omni
Enicognathusferrugineus,no,yes,forest,nontropical,omni
Enicognathusferrugineus,no,yes,forest,nontropical,omni
Eunymphicuscornutus,no,yes,forest,tropical,herb
Eunymphicuscornutus,no,yes,forest,tropical,herb
Eunymphicusuvaeensis,no,yes,forest,tropical,herb
Eunymphicusuvaeensis,no,yes,forest,tropical,herb
Eunymphicusuvaeensis,no,yes,forest,tropical,herb
Eunymphicusuvaeensis,no,yes,forest,tropical,herb
Eunymphicusuvaeensis,no,yes,forest,tropical,herb
Eunymphicusuvaeensis,no,yes,forest,tropical,herb
Eupsittulaaurea,yes,yes,nonforest,nontropical,omni
Eupsittulaaurea,yes,yes,nonforest,nontropical,omni
Eupsittulapertinax,no,no,forest,tropical,herb
Eupsittulapertinax,no,no,forest,tropical,herb
Eupsittulapertinax,no,no,forest,tropical,herb
Eupsittulapertinax,no,no,forest,tropical,herb
Eupsittulapertinax,no,no,forest,tropical,herb
Eupsittulapertinax,no,no,forest,tropical,herb
Eupsittulapertinax,no,yes,nonforest,tropical,herb
Eupsittulapertinax,no,yes,nonforest,tropical,herb
Eupsittulapertinax,no,yes,nonforest,tropical,herb
Eupsittulapertinax,no,yes,nonforest,tropical,herb
Eupsittulapertinax,no,yes,nonforest,tropical,herb
Eupsittulapertinax,no,yes,nonforest,tropical,herb
Eupsittulapertinax,no,yes,nonforest,tropical,herb
Eupsittulapertinax,no,yes,nonforest,tropical,herb
Eupsittulapertinax,no,yes,nonforest,tropical,herb
Forpuspasserinus,no,no,forest,tropical,herb
Forpuspasserinus,no,no,forest,tropical,herb
Forpuspasserinus,no,no,forest,tropical,herb
Forpuspasserinus,no,no,forest,tropical,herb
Forpuspasserinus,no,no,forest,tropical,herb
Forpuspasserinus,no,no,forest,tropical,herb
Forpuspasserinus,no,no,forest,tropical,herb
Forpuspasserinus,no,no,forest,tropical,herb
Forpuspasserinus,no,no,forest,tropical,herb
Forpuspasserinus,no,no,forest,tropical,herb
Forpuspasserinus,no,no,forest,tropical,herb
Forpusxanthopterygius,no,yes,forest,tropical,herb
Forpusxanthopterygius,no,yes,forest,tropical,herb
Forpusxanthopterygius,no,yes,forest,tropical,herb
Forpusxanthopterygius,no,yes,forest,tropical,herb
Forpusxanthopterygius,no,yes,forest,tropical,herb
Forpusxanthopterygius,no,yes,forest,tropical,herb
Forpusxanthopterygius,no,yes,forest,tropical,herb
Forpusxanthopterygius,no,yes,forest,tropical,herb
Forpusxanthopterygius,no,yes,forest,tropical,herb
Orthopsittacamanilata,no,no,forest,tropical,herb
Orthopsittacamanilata,no,no,forest,tropical,herb
Pionopsittahaematotis,yes,no,forest,tropical,herb
Pionopsittahaematotis,yes,no,forest,tropical,herb
Pionopsittahaematotis,yes,no,forest,tropical,herb
Pionopsittahaematotis,yes,no,forest,tropical,herb
Pionopsittahaematotis,yes,no,forest,tropical,herb
Pionopsittahaematotis,yes,no,forest,tropical,herb
Pionopsittahaematotis,yes,no,forest,tropical,herb
Pionopsittahaematotis,yes,no,forest,tropical,herb
Pionopsittahaematotis,yes,no,forest,tropical,herb
Pionopsittahaematotis,yes,no,forest,tropical,herb
Pionopsittahaematotis,yes,no,forest,tropical,herb
Pionopsittahaematotis,yes,no,forest,tropical,herb
Pionopsittahaematotis,yes,no,forest,tropical,herb
Pionopsittahaematotis,yes,no,forest,tropical,herb
Pionopsittahaematotis,yes,no,forest,tropical,herb
Pionopsittahaematotis,yes,no,forest,tropical,herb
Pionopsittahaematotis,yes,no,forest,tropical,herb
Pionopsittahaematotis,yes,no,forest,tropical,herb
Pionopsittahaematotis,yes,no,forest,tropical,herb
Pionopsittahaematotis,yes,no,forest,tropical,herb
Pionopsittahaematotis,yes,no,forest,tropical,herb
Pionopsittahaematotis,yes,no,forest,tropical,herb
Pionopsittahaematotis,yes,no,forest,tropical,herb
Pionopsittahaematotis,yes,no,forest,tropical,herb
Pionopsittahaematotis,no,no,forest,tropical,herb
Pionopsittahaematotis,no,no,forest,tropical,herb
Pionopsittahaematotis,no,no,forest,tropical,herb
Pionopsittahaematotis,no,no,forest,tropical,herb
Pionopsittahaematotis,no,no,forest,tropical,herb
Pionopsittahaematotis,no,no,forest,tropical,herb
Pionopsittahaematotis,no,no,forest,tropical,herb
Pionopsittahaematotis,no,no,forest,tropical,herb
Pionopsittahaematotis,no,no,forest,tropical,herb
Pionopsittahaematotis,no,no,forest,tropical,herb
Pionopsittahaematotis,no,no,forest,tropical,herb
Pionopsittahaematotis,no,no,forest,tropical,herb
Pionopsittahaematotis,no,no,forest,tropical,herb
Pionopsittahaematotis,no,no,forest,tropical,herb
Pionopsittahaematotis,no,no,forest,tropical,herb
Pionopsittahaematotis,no,no,forest,tropical,herb
Pionopsittahaematotis,no,no,forest,tropical,herb
Pionopsittahaematotis,no,no,forest,tropical,herb
Pionopsittahaematotis,no,no,forest,tropical,herb
Pionopsittahaematotis,no,no,forest,tropical,herb
Pionopsittahaematotis,no,no,forest,tropical,herb
Pionopsittahaematotis,no,no,forest,tropical,herb
Pionopsittahaematotis,no,no,forest,tropical,herb
Pionopsittahaematotis,no,no,forest,tropical,herb
Pionopsittahaematotis,no,no,forest,tropical,herb
Pionusmenstruus,no,no,forest,tropical,herb
Pionusmenstruus,no,no,forest,tropical,herb
Pionusmenstruus,yes,no,forest,tropical,herb
Pionusmenstruus,yes,no,forest,tropical,herb
Pionusmenstruus,yes,no,forest,tropical,herb
Pionusmenstruus,yes,no,forest,tropical,herb
Pionusmenstruus,no,no,forest,tropical,herb
Pionusmenstruus,no,no,forest,tropical,herb
Pionusmenstruus,no,no,forest,tropical,herb
Pionusmenstruus,no,no,forest,tropical,herb
Pionusmenstruus,no,no,forest,tropical,herb
Pionusmenstruus,no,no,forest,tropical,herb
Pionusmenstruus,no,no,forest,tropical,herb
Pionusmenstruus,no,no,forest,tropical,herb
Pionusmenstruus,no,no,forest,tropical,herb
Pionusmenstruus,no,no,forest,tropical,herb
Pionusmenstruus,no,no,forest,tropical,herb
Pionusmenstruus,no,no,forest,tropical,herb
Pionusmenstruus,no,no,forest,tropical,herb
Pionusmenstruus,no,no,forest,tropical,herb
Pionusmenstruus,no,no,forest,tropical,herb
Pionusmenstruus,no,no,forest,tropical,herb
Pionusmenstruus,no,no,forest,tropical,herb
Pionusmenstruus,no,no,forest,tropical,herb
Pionusmenstruus,no,no,forest,tropical,herb
Pionusmenstruus,no,no,forest,tropical,herb
Pionusmenstruus,no,no,forest,tropical,herb
Pionusmenstruus,no,no,forest,tropical,herb
Pionusmenstruus,no,no,forest,tropical,herb
Pionusmenstruus,no,no,forest,tropical,herb
Pionusmenstruus,no,no,forest,tropical,herb
Pionusmenstruus,no,no,forest,tropical,herb
Pionusmenstruus,no,no,forest,tropical,herb
Pionusmenstruus,no,no,forest,tropical,herb
Pionusmenstruus,no,no,forest,tropical,herb
Pionusmenstruus,no,no,forest,tropical,herb
Pionusmenstruus,no,no,forest,tropical,herb
Pionusmenstruus,no,no,forest,tropical,herb
Pionusmenstruus,no,no,forest,tropical,herb
Pionusmenstruus,no,no,forest,tropical,herb
Pionusmenstruus,no,no,forest,tropical,herb
Pionusmenstruus,no,no,forest,tropical,herb
Pionusmenstruus,no,no,forest,tropical,herb
Pionusmenstruus,no,no,forest,tropical,herb
Pionusmenstruus,no,no,forest,tropical,herb
Pionusmenstruus,no,no,forest,tropical,herb
Pionusmenstruus,no,no,forest,tropical,herb
Pyrrhuracalliptera,no,no,forest,nontropical,herb
Pyrrhuracalliptera,no,no,forest,nontropical,herb
Pyrrhurarhodogaster,no,no,forest,tropical,herb
Pyrrhurarhodogaster,no,no,forest,tropical,herb
Thectocercusacuticaudatus,no,yes,forest,nontropical,herb
Touithuetii,no,no,forest,nontropical,herb
Touithuetii,no,no,forest,nontropical,herb
Touithuetii,no,no,forest,nontropical,herb
Touithuetii,no,no,forest,nontropical,herb
Trichoglossushaematodus,no,yes,nonforest,tropical,herb
Trichoglossushaematodus,no,yes,nonforest,tropical,herb
Trichoglossushaematodus,no,yes,forest,tropical,herb
Trichoglossushaematodus,no,yes,forest,tropical,herb
Trichoglossushaematodus,no,yes,forest,tropical,herb
Trichoglossushaematodus,no,yes,forest,tropical,herb
Trichoglossushaematodus,no,yes,forest,tropical,herb
Trichoglossushaematodus,no,yes,nonforest,tropical,herb
Trichoglossushaematodus,no,yes,nonforest,tropical,herb
Trichoglossushaematodus,no,yes,nonforest,tropical,herb
Trichoglossushaematodus,no,yes,nonforest,tropical,herb
